# Supplementary material for: Dextran Sulfate Sodium Salt-Induced Colitis Aggravates Gut Microbiota Dysbiosis and Liver Injury in Mice With Non-alcoholic Steatohepatitis
Source: Front Microbiol. 2021 Nov 2;12:756299. doi: 10.3389/fmicb.2021.756299 (PMC8593467; doi:10.3389/fmicb.2021.756299)
Supplement: Supplementary file 5 [file Table_1.XLSX]

## Sheet: FIGURE1
oil red area(%)				Hepatic Inflammation (score)				IF area(%)
CHOW	HF	DSS+HF		CHOW	HF	DSS+HF		CD31
1.2	19.1	5.7		0	1	3		CHOW	HF	DSS+HF
4.5	28.3	9.8		0	0	2		1.2	2.5	5.1
3.1	17.5	15.8		0	1	1		1.7	2.1	4.2
1	14.5	6.5		1	0	1		0.8	1.9	3.9
4.9	25.4	9.4		0	0	2		1.4	2.7	4.6
				1	0	0		1.5	3.1	4.5
sirius red area(%)				0	1	3		IF area(%)
CHOW	HF	DSS+HF		1	0	2		F4/80
1.2	3.3	4.3		1	1	2		CHOW	HF	DSS+HF
0.8	2.6	4.5		0	2	1		0.9	1.4	3.6
1.5	1.9	3.1						1.2	0.5	2.5
0.7	2.2	5.1						1.5	1.8	1.8
1.3	2.3	3.2						0.6	1.2	2
								1.5	1.3	3.8
IL-1B(mRNA)
CHOW	HF	DSS+HF						IF area(%)
0.6	1.5	4						α-SMA
1.2	1.7	4.5						CHOW	HF	DSS+HF
1.1	2.5	2.7						0.15	0.56	1.7
1.2	1.4	3.5						0.34	0.95	2.3
0.8	2.6	4.9						0.25	0.48	1.5
								0.18	0.65	1.1
TNF-α(mRNA)								0.31	0.34	1.9
CHOW	HF	DSS+HF
1	2.8	13.8
1.4	2.5	7.5
0.6	1.4	5.8
0.9	2	11
1.1	2.5	3.8
COI1a1(mRNA)
CHOW	HF	DSS+HF
0.4	1.6	10.9
1.5	3	5.9
1.1	2.1	6.9
0.5	2.5	4.7
1.5	3	4.5
α-SMA(mRNA)
CHOW	HF	DSS+HF
0.7	1.9	3.2
1.2	1.8	2.5
1.1	2.1	2.8
0.6	2.1	4.5
1.4	1.7	4.4

## Sheet: FIGURE2
Jejunum Inflammation (score)				Ileum Inflammation (score)				Colon Inflammation (score)
CHOW	HF	DSS+HF		CHOW	HF	DSS+HF		CHOW	HF	DSS+HF
1	2	2		0	1	4		0	2	6
1	1	2		0	2	6		1	3	4
0	1	2		1	2	5		0	2	5
1	0	1		0	1	4		0	1	4
0	1	1		2	4	2		2	2	5
0	2	0		1	1	6		1	4	7
2	2	1		2	2	3		1	3	4
1	1	2		1	1	2		2	3	4
1	1	1		1	2	4		1	1	2
1	1	1		2	4	5		0	2	2
IL-1B					IL-6
CHOW	HF	DSS+HF			CHOW	HF	DSS+HF
0.7	1.2	2.1			0.9	2.9	5.8
1.3	1.5	2.8			0.9	2.5	4.2
1	1.9	3.4			1.1	1.7	3
1.4	1.6	2.2			0.8	2.4	4
0.6	1.1	3.7			1.2	2.9	6.4

## Sheet: FIGURE3
PCOA						ACE					SHANNON
	axis1	axis2				CHOW	HF	DSS+HF			CHOW	HF	DSS+HF
CHOW_468	0.27092	-0.43653				7891.33	9588.56	11441.1			2.47253	3.05334	3.73543
CHOW_469	0.279695	-0.43981				10679.6	11471.2	5465.47			3.43319	2.86411	3.65745
CHOW_471	0.274224	-0.47479				6294.13	14333.1	9368.51			2.96641	3.29971	3.21483
CHOW_472	0.285102	-0.46185				7209.45	14077.8	17618.8			3.53689	2.89254	3.35465
CHOW_473	0.266447	-0.4666				6369.32	14948.7	8573.39			3.21752	3.02807	3.53404
CHOW_455	0.318348	-0.47853				7055.48	10777.1	11623			4.2154	3.51901	2.51443
CHOW_456	0.317431	-0.46708				7484.8	19021.3	10949.6			4.10154	3.08465	2.71407
CHOW_457	0.298851	-0.45122				8454.19	11483.4	5038.66			4.215	3.94959	2.80348
CHOW_459	0.297229	-0.451				8225.56	11341	8775.95			4.188	3.98354	2.66662
DF2_439	0.238852	0.289667				5720.57		13965.6			3.06843		2.82126
DF2_440	0.201954	0.220937				4461.66		7779.98			3.33871		2.26674
DF4_432	0.238955	0.2942				4487.84		21024.4			2.80545		2.79329
DF4_435	0.318086	0.392995				5222.91		15506.1			3.08036		2.64171
DF5_448	0.281525	0.27232				4263.31		14597.8			3.68329		2.57366
DF5_449	0.271275	0.245678				8515.62					3.95404
DF5_450	0.279888	0.287024
DF5_452	0.284556	0.283804
DF5_453	0.285447	0.285673
HF_441	-0.41453	0.000565
HF_443	-0.43586	0.022424
HF_444	-0.27108	-0.02233
HF_445	-0.42141	0.010591
HF_446	-0.42647	0.045101
HF_410	-0.22601	-0.04083
HF_411	-0.45729	-0.02337
HF_412	-0.17029	-0.0837
HF_413	-0.16211	-0.03599
	DF2_439	DF2_440	DF4_432	DF4_435	DF5_448	DF5_449	DF5_450	DF5_452	DF5_453	HF_441	HF_443	HF_444	HF_445	HF_446	HF_410	HF_411	HF_412	HF_413	CHOW_468	CHOW_469	CHOW_471	CHOW_472	CHOW_473	CHOW_455	CHOW_456	CHOW_457	CHOW_459
p__Actinobacteria	0.122668	0.232291	0.502586	0.144318	0.0995727	0.412247	0.117371	0.198005	0.131364	0.00437503	0.0445823	0.106922	0.0396449	0.080049	0.0597248	0.0497609	0.436352	0.0248302	0.0149807	0.016957	0.00726956	0.0391344	0.0894668	0.044688	0.0522486	0.0258799	0.049742
p__Bacteroidetes	57.1035	57.1789	29.111	42.0349	56.8913	53.0948	51.1778	62.4308	60.3051	72.9186	80.8277	59.9025	83.2785	79.6788	79.6229	85.3162	43.1815	57.2113	84.5212	41.8606	68.7954	52.675	61.2967	69.7288	59.2287	75.7635	69.3574
p__Cyanobacteria	0	0	0	0	0	0	0	0	0	0	0	0	0	0	0	0	0	0	0	0	0	0	0	0	0	0	0
p__Deferribacteres	0.982466	0.975621	0.720414	3.08441	0.916321	0.309669	2.33815	0.280506	0.895665	0.527191	0.476837	0.042769	0.630871	0.145089	0.27059	0.450012	0.119904	3.21551	0	0.00308309	0.00363478	0.00230203	0	0	0	0	0.0108811
p__Firmicutes	18.0288	22.1428	46.4277	36.6982	24.0096	16.7299	30.8943	25.9793	21.5527	25.1345	17.2902	38.4554	13.1914	17.9973	18.0661	11.0156	54.7356	35.9902	12.3029	56.0059	27.6861	41.9521	33.2369	26.0414	36.8392	21.4501	27.798
p__Fusobacteria;	0	0.00663687	0	0.00614119	0.00252083	0	0	0	0	0	0	0.00152746	0	0.00250153	0	0	0	0	0.00749036	0	0	0	0	0	0	0	0.00155444
p__Proteobacteria	23.3226	19.1385	22.5336	17.4579	17.705	29.436	15.3622	10.9948	16.8276	0.822505	0.562124	0.986742	0.854951	0.80049	1.2786	2.18299	1.22005	2.57986	2.20216	0.883305	1.88645	3.6349	2.62436	2.18582	1.89063	1.80081	1.53267
p__Tenericutes	0.00675235	0	0.00121692	0	0.0302499	0	0	0	0	0.155313	0.00581508	0.00458239	0.0293028	0.0187615	0	0.00865407	0.00123612	0	0.0524325	0.107908	0.0908694	0.161142	0.119289	0.0155436	0.516681	0.0431332	0.049742
p__TM7	0	0	0	0	0	0	0	0	0	0	0	0	0	0	0	0	0	0	0	0	0	0	0	0	0	0	0
p__Verrucomicrobia	0	0	0	0	0.00126041	0	0	0.00110003	0.0139326	0.0109376	0.00387672	0	0	0.0137584	0.00243775	0.00108176	0.0049445	0.00620756	0	0	0.00726956	0.00230203	0	0	0	0	0
Others	0.433276	0.325207	0.703377	0.574201	0.344093	0.0174189	0.110164	0.115503	0.273675	0.426565	0.788913	0.499481	1.97535	1.26327	0.699633	0.975747	0.300378	0.972103	0.898843	1.12224	1.52297	1.53315	2.63331	1.98376	1.47264	0.91658	1.20002
sum	100	100	100	100	100	100	100	100	100	100	100	100	100	100	100	100	100	100	100	100	100	100	100	100	100	100	100
genus	DF2_439	DF2_440	DF4_432	DF4_435	DF5_448	DF5_449	DF5_450	DF5_452	DF5_453	HF_441	HF_443	HF_444	HF_445	HF_446	HF_410	HF_411	HF_412	HF_413	CHOW_468	CHOW_469	CHOW_471	CHOW_472	CHOW_473	CHOW_455	CHOW_456	CHOW_457	CHOW_459
k__Bacteria;p__Bacteroidetes;c__Bacteroidia;o__Bacteroidales;f__S24-7;f__S24-7_unclassified;f__S24-7_unclassified;	14.5873	7.90873	1.07538	5.63976	0.818531	0.226144	0.913369	1.07639	0.684381	15.4351	14.1163	20.675	17.3719	20.9237	9.97975	9.89383	6.95596	9.82545	67.4671	34.5977	47.8076	42.822	46.3346	61.6713	51.0392	68.4822	61.8677
k__Bacteria;p__Bacteroidetes;c__Bacteroidia;o__Bacteroidales;f__Bacteroidaceae;g__Bacteroides;g__Bacteroides_unclassified;	10.9953	12.8517	40.5829	28.0338	24.7735	11.2589	9.49328	6.28827	9.72317	24.9635	31.2783	16.0108	29.8828	30.5904	12.6341	31.9709	9.34481	9.89576	0.135018	0.0650572	0.10855	0.10343	0.198467	3.8472	3.78863	3.49983	3.54023
k__Bacteria;p__Firmicutes;c__Clostridia;o__Clostridiales;f__Lachnospiraceae;f__Lachnospiraceae_unclassified;f__Lachnospiraceae_unclassified;	7.67311	6.15884	2.51457	4.47675	11.777	5.25929	10.1858	5.86473	9.96618	9.89102	7.73507	16.0939	5.16858	7.78212	3.64873	3.13015	10.4664	8.95331	5.12425	36.4207	9.83803	20.1874	13.9299	16.9668	23.7192	12.6162	14.9634
k__Bacteria;p__Bacteroidetes;c__Bacteroidia;o__Bacteroidales;f__Bacteroidaceae;g__Bacteroides	0.534026	0.785577	9.20804	16.3254	24.757	30.4637	22.6472	31.4282	32.7243	0.0648193	0.0868072	0.0654058	0.0418639	0.0588553	7.74613	6.76044	2.15499	4.44335	0.0450059	0.0735429	0.0371354	0.0620578	0.0520975	0.0329151	0.0536851	0.0494751	0.0663601
k__Bacteria;p__Bacteroidetes;c__Bacteroidia;o__Bacteroidales;f__Porphyromonadaceae;g__Parabacteroides;g__Parabacteroides_unclassified;	12.2837	11.4085	24.0302	15.1273	7.12349	10.9825	17.468	22.2333	16.6235	1.9223	2.69841	0.754892	2.54726	5.28737	1.98989	3.27459	1.01627	1.34337	4.41058	2.03516	5.82741	4.1165	4.1678	3.76975	3.65634	3.41378	3.18837
k__Bacteria;p__Firmicutes;c__Clostridia;o__Clostridiales;f__Ruminococcaceae;g__Oscillospira;g__Oscillospira_unclassified;	5.14801	6.63327	1.17789	1.85174	9.08013	2.64414	14.6632	11.0207	4.56056	8.74858	3.0715	9.4089	3.69046	5.24653	9.64507	4.98626	24.4016	18.4395	1.21516	6.78009	2.35096	6.23268	3.74358	3.62454	5.36851	3.52779	4.92916
k__Bacteria;p__Bacteroidetes;c__Bacteroidia;o__Bacteroidales;f__Rikenellaceae;f__Rikenellaceae_unclassified;f__Rikenellaceae_unclassified;	10.1982	6.0132	4.11055	4.28498	0.549468	0.0154628	0.37706	1.04896	0.226143	24.7711	28.5078	15.6906	27.5754	19.4211	18.5492	11.4568	5.40216	12.7749	0.237889	1.48924	0.0571314	0.0599892	0.0372125	0.0542131	0.0594371	0.0387197	0.112658
k__Bacteria;p__Proteobacteria;c__Betaproteobacteria;o__Burkholderiales;f__Alcaligenaceae;g__Sutterella;g__Sutterella_unclassified;	19.28	13.0017	7.40503	15.15	8.42964	29.3117	15.1595	10.2679	14.8937	0.0182304	0.0203166	0.0068131	0	0.00120113	0.00242521	0	0.00612212	0.00986862	1.40161	0.619458	0.836975	1.26391	0.302662	0.797708	1.29419	1.27775	0.966079
k__Bacteria;p__Bacteroidetes;p__Bacteroidetes_unclassified;p__Bacteroidetes_unclassified;p__Bacteroidetes_unclassified;p__Bacteroidetes_unclassified;p__Bacteroidetes_unclassified;	0.00224853	0.00441335	0.00603015	0.00824827	0.00721627	0.00193285	0.0113015	0.00219447	0.00991857	7.30433	4.66358	10.4063	6.53399	3.8292	10.9765	11.2476	10.415	6.95738	14.0161	7.42501	20.533	9.59	15.086	0.00193618	0	0	0.0108028
k__Bacteria;p__Bacteroidetes;c__Bacteroidia;o__Bacteroidales;f__[Odoribacteraceae];g__Butyricimonas;g__Butyricimonas_unclassified;	4.35428	4.60092	0.0040201	0	0.00309269	0.00386571	0.00513706	0.00329171	0.00297557	0.00810241	0.0129287	0	0	0	5.07839	3.18297	5.42543	6.87966	0.0128588	0.00282857	0.0114263	0.00620578	0.00248084	0	0	0	0.00308652
k__Bacteria;p__Bacteroidetes;c__Bacteroidia;o__Bacteroidales;f__[Paraprevotellaceae];g__[Prevotella];g__[Prevotella]_unclassified;	0.00224853	0.00662003	0.00201005	0.00412414	0.00206179	0.00386571	0.00719188	0.00109724	0.00198371	0.0020256	0.0110818	0.00136262	0.00161015	0	11.6459	6.70763	1.84521	4.26201	0.00964413	0.00565715	0.00571314	0.00827438	0.00496167	0	0	0.00215109	0.00925955
k__Bacteria;p__Firmicutes;c__Clostridia;o__Clostridiales;f__Lachnospiraceae;g__Clostridium;g__Clostridium_unclassified;	0.333907	0.778957	0.0120603	0.0948551	0.643279	0.293794	0.967821	0.617745	0.857956	0.384865	0.223482	0.261623	0.0821177	0.204192	0.411074	0.38588	1.57706	1.97866	2.17314	2.17093	2.89085	4.49092	3.59225	0.516961	1.16957	1.18955	1.74234
k__Bacteria;p__Firmicutes;c__Clostridia;o__Clostridiales;f__Ruminococcaceae;g__Ruminococcus;g__Ruminococcus_unclassified;	2.03492	0.333208	0.0502513	0.18971	1.2845	0.286062	1.18666	1.13454	0.750836	1.35513	0.655671	0.577751	0.476605	0.715873	1.18593	0.336297	1.5391	3.37014	0.228244	0.616629	0.188534	1.37768	0.798829	0.36013	0.536851	0.245225	0.317911
k__Bacteria;p__Bacteroidetes;c__Bacteroidia;o__Bacteroidales;f__Porphyromonadaceae;g__Parabacteroides	3.94505	13.271	0.130653	0.0762965	0.0422667	0.0367242	0.0811655	0.107529	0.0585196	0.0344353	0.0258575	0.00545048	0.0096609	0.0300282	0.309215	0.252223	0.0710166	0.0814161	0.0482207	0.0155572	0.0314223	0.0455091	0.0198467	0.0290428	0.0134213	0.0215109	0.0231489
k__Bacteria;p__Firmicutes;c__Clostridia;o__Clostridiales;o__Clostridiales_unclassified;o__Clostridiales_unclassified;o__Clostridiales_unclassified;	0.668938	0.688483	1.84322	1.44963	0.693793	1.09399	0.286648	1.58331	0.621894	0.423351	1.98918	1.47436	1.25753	0.785538	0.527484	0.0291027	0.380796	0.127059	0.787604	0.760886	2.37667	2.34372	1.4761	1.09975	0.835954	0.699105	1.20374
k__Bacteria;p__Firmicutes;c__Clostridia;o__Clostridiales;f__Lachnospiraceae;g__[Ruminococcus]	0.291185	2.55975	0.172864	0.259821	0.539159	0.322786	0.669872	0.707718	0.71017	0.433479	0.458046	0.818935	0.193218	0.317098	0.454727	0.540016	3.65001	0.65503	0.0160736	0.0565715	0.0714143	0.0889496	0.168697	0.528578	0.331697	0.232318	0.291676
k__Bacteria;p__Proteobacteria;c__Deltaproteobacteria;o__Desulfovibrionales;f__Desulfovibrionaceae;g__Bilophila;g__Bilophila_unclassified;	3.63138	5.89404	0.00201005	0	0.00206179	0	0	0	0.000991857	0.516529	0.3343	0.516433	0.21093	0.528497	0.780918	1.3204	0.672209	2.02183	0.00321471	0.00141429	0	0.00206859	0.00248084	0	0	0	0.00925955
k__Bacteria;p__Deferribacteres;c__Deferribacteres;o__Deferribacterales;f__Deferribacteraceae;g__Mucispirillum	0.981483	0.973145	0	0	0.684515	0.309256	2.33325	0.279795	0.892671	0.48817	0.454352	0.0381534	0.589315	0.139331	0.269199	0.448397	0.118769	3.19497	0	0.00282857	0.00285657	0.00206859	0	0	0	0	0.0108028
k__Bacteria;p__Firmicutes;c__Clostridia;o__Clostridiales;f__Lachnospiraceae;g__Dorea;g__Dorea_unclassified;	0.645328	1.96615	0.552764	0.521703	0.332979	0.593386	0.328772	0.561785	0.490969	0.415249	0.860684	3.21578	0.474994	0.517687	0.0181891	0.0506602	0.217948	0.0777154	0.0192883	0.00565715	0.105693	0.0413719	0.0818676	0.0851921	0.0536851	0.0451729	0.0864224
k__Bacteria;p__Firmicutes;c__Clostridia;o__Clostridiales;f__Lachnospiraceae;g__Coprococcus;g__Coprococcus_unclassified;	0.0955625	0.249355	0.333668	0.0329931	0.331948	0.131434	0.19829	0.251267	0.324337	0.097229	0.0517149	0.385622	0.053135	0.139331	0.123686	0.353544	0.379572	0.156664	0.147877	0.830187	0.876967	0.550246	1.72666	0.346577	0.920316	0.258131	0.708355
Others	2.31374	3.91244	6.78593	6.47283	8.12449	6.76112	3.01648	5.5213	5.87477	2.72241	2.74458	3.59187	3.8386	3.48207	4.02343	3.67233	13.9597	4.5519	2.50104	6.02486	6.04165	6.60502	8.27359	6.26743	7.15929	4.40114	5.94926
sum	100	100	100	100	100	100	100	100	100	100	100	100	100	100	100	100	100	100	100	100	100	100	100	100	100	100	100

## Sheet: FIGURE4
gene_id	gene_name	DSS+HF1	DSS+HF2	DSS+HF3	HF1	HF2	HF3	CHOW1	CHOW2	CHOW3
ENSMUSG00000073940	Hbb-bt	24153.4	27882.2	32170.8	3409.88	3940.78	2067.54	6895.41	4503.15	4048.15
ENSMUSG00000069919	Hba-a1	17309.3	21729.1	23626.8	2983.16	3291.67	2116.77	5956.35	4072.07	3875.6
ENSMUSG00000064351	mt-Co1	9051.47	14408.4	17441.4	31793.1	31654.2	21035.8	58135.1	33665.5	20994.3
ENSMUSG00000052305	Hbb-bs	6593.95	9428.79	10362.7	906.591	1172.59	613.488	1948.39	1083.7	1062.15
ENSMUSG00000064370	mt-Cytb	3950.39	7989.7	9473.29	21462.2	20219.5	12399.1	32593.7	19483.4	11263.5
ENSMUSG00000101249	Gm29216	3922.05	6612.76	8118.07	13698.9	14527.7	9052.09	28474.1	16215.3	12256.9
ENSMUSG00000064354	mt-Co2	3919.98	7655.26	7981.75	13105	13077	7960.87	25994.6	13919.3	9701.28
ENSMUSG00000102070	Gm28661	3891.04	7660.76	8127.47	12636.6	12742	7769.49	24088.9	12906.2	9692.76
ENSMUSG00000100862	Gm10925	3444.16	7343.12	7705.04	13748.6	13979.1	8715.15	26338.5	14193.5	10310.5
ENSMUSG00000064341	mt-Nd1	3370.32	7021.46	7368.4	8446.75	10719.3	6658.95	20523.1	11305.3	8087.29
ENSMUSG00000064345	mt-Nd2	3095.74	6956.78	7640.11	10031	10464.7	6171.96	23171.4	12866.9	7520.48
ENSMUSG00000101111	Gm28437	3009.29	5742.58	6501.68	9976.45	10787.8	6487.48	19784.7	10144.9	7643.66
ENSMUSG00000064358	mt-Co3	2770.32	5312.56	5962.31	9483.49	10027.2	6035.56	18823.1	9712.92	7118.42
ENSMUSG00000069917	Hba-a2	2517.72	3495.78	4650.33	342.555	543.913	310.992	932.163	624.336	536.879
ENSMUSG00000064356	mt-Atp8	2322.07	4625.05	4615.46	6561.57	6451.92	3960.71	12195.5	6925.55	4001.26
ENSMUSG00000064363	mt-Nd4	2260.8	4718.62	5181.74	10731.4	9876.15	5985.78	16108.8	9813.34	5280.62
ENSMUSG00000084319	Tpt1-ps3	2254.58	2173.5	2289.37	1870.27	2038.22	1948.88	2284.39	2362.67	3169.7
ENSMUSG00000060802	B2m	2049.35	2172.59	2099.05	2075.61	2080.07	1857.67	1369.28	1692.72	2841.09
ENSMUSG00000081344	Gm14303	1979.76	2057.54	2281.27	1039.83	1231.68	993.798	1196.54	1684.7	2017.36
ENSMUSG00000056071	S100a9	1893.7	523.86	1641.73	76.8534	141.549	107.47	444.924	141.19	302.33
ENSMUSG00000076138	Gm26377	1882.63	1877.44	1924.67	1151.28	1387.45	1428.42	1336.62	1579.25	2390.16
ENSMUSG00000007892	Rplp1	1590.87	1684.66	1703.71	890.552	1097.49	1163.43	1109.97	1255.38	1748.2
ENSMUSG00000067736	Gm10222	1578.95	3266.58	3549.54	7228.09	6393.52	3921.75	9238.53	6199.99	2368.9
ENSMUSG00000015854	Cd5l	1533.75	1487.74	937.382	549.682	655.544	845.784	426.548	727.866	782.874
ENSMUSG00000036905	C1qb	1486.4	1199.55	881.895	513.618	560.183	663.116	404.804	747.558	790.807
ENSMUSG00000062933	Gm10123	1480.77	1256.16	1152.1	896.341	906.872	834.946	831.123	910.657	1142.96
ENSMUSG00000065947	mt-Nd4l	1452.96	3086.31	3354.4	6999.67	6269.43	3875.64	8871.21	6127.4	2267.11
ENSMUSG00000069516	Lyz2	1438.54	1305.93	1131.85	1216.24	1021.56	960.366	847.425	1071.07	1106.17
ENSMUSG00000074800	Gm4149	1400.97	1396.33	1426.07	836.147	944.572	861.612	908.856	1001.58	1529.48
ENSMUSG00000107176	Gm9794	1339.57	1187.26	1204.04	768.59	858.956	857.237	895.062	976.386	1369.68
ENSMUSG00000050621	Rps27rt	1317.46	1507.84	1582.27	840.09	1014.82	1010.12	1139.86	1207.73	1857.83
ENSMUSG00000049775	Tmsb4x	1316.08	1238.93	1159.51	792.976	783.951	685.249	730.192	858.436	1114.21
ENSMUSG00000056054	S100a8	1302.83	340.357	1121.66	64.8673	81.0934	56.2405	350.334	90.4601	152.799
ENSMUSG00000100131	Gm28439	1294.78	2715.73	2945.58	6513.54	5723.73	3387.98	9328.28	5730.94	2729.78
ENSMUSG00000057036	Gm7536	1195.36	1096.46	1107.58	757.338	815.288	781.275	859.655	944.557	1384.05
ENSMUSG00000036887	C1qa	1192.94	964.368	771.91	478.114	538.33	676.426	397.792	800.132	820.513
ENSMUSG00000064367	mt-Nd5	1172.05	2256.2	2714.69	2353.93	2567.15	2044.14	4498	2788.32	1395
ENSMUSG00000081406	Rps6-ps4	1164.17	1042.85	1065.95	813.534	864.23	889.129	898.771	912.396	1418.84
ENSMUSG00000067038	Rps12-ps3	1150.16	968.828	993.057	851.98	893.946	852.15	860.085	902.694	1354.35
ENSMUSG00000080859	Rpl10-ps1	1136.94	961.379	965.566	596.729	609.196	625.66	533.759	598.417	798.367
ENSMUSG00000060419	Rps16-ps2	1100.57	948.56	1066.61	790.059	869.299	884.054	1022.83	1095.61	1510.12
ENSMUSG00000064368	mt-Nd6	1090.57	2100.06	2652.42	1464.11	2023.06	1469.42	3881.35	2202.57	1724.47
ENSMUSG00000076609	Igkc	1050.35	1615.12	1462.65	754.795	826.006	755.547	1523.24	1542.63	2950.82
ENSMUSG00000050299	Gm9843	1034.51	958.21	1056.83	824.142	866.581	912.998	943.073	1025.63	1549.98
ENSMUSG00000062382	Ftl1-ps1	1030.81	1037.64	961.73	743.862	241.071	692.643	557.03	762.256	962.579
ENSMUSG00000067870	Rpl31-ps8	1009.4	843.841	902.149	693.312	806.344	817.556	758.849	906.006	1201.11
ENSMUSG00000058603	Rpl28-ps1	965.432	834.93	906.943	697.197	774.095	813.234	744.379	806.08	1230.27
ENSMUSG00000069792	Wfdc17	927.516	615.485	641.411	176.57	222.859	159.004	139.627	327.486	322.76
ENSMUSG00000004207	Psap	912.643	770.419	677.925	931.804	934.506	885.721	468.552	639.506	780.135
ENSMUSG00000059089	Fcgr4	891.379	726.313	587.709	79.949	102.427	65.0153	34.3633	66.6168	62.5464
ENSMUSG00000021939	Ctsb	862.667	697.728	505.895	419.833	459.945	523.203	291.15	418.145	419.456
ENSMUSG00000081094	Rpl19-ps11	858.344	795.618	803.465	604.87	618.263	652.859	698.471	736.951	1093.54
ENSMUSG00000037742	Eef1a1	857.773	780.097	749.573	569.869	610.886	669.919	576.116	586.572	857.284
ENSMUSG00000066315	Gm12918	795.374	721.936	742.83	641.813	670.256	699.579	763.45	816.568	1136.36
ENSMUSG00000068240	Gm11808	777.763	765.88	815.87	546.117	627.01	637.908	620.258	662.904	952.71
ENSMUSG00000101939	Gm28438	764.604	1562.06	1820.15	1845.72	2248.76	1196.9	5478.79	2396.32	1522.53
ENSMUSG00000059195	Gm12715	742.036	619.118	605.597	490.714	453.18	440.521	339.984	364.946	505.44
ENSMUSG00000032484	Ngp	721.495	115.219	177.703	18.8391	14.4149	5.46333	51.7413	5.16162	13.8851
ENSMUSG00000070343	Gm10288	710.628	617.804	651.797	490.231	528.012	515.585	556.603	617.972	896.188
ENSMUSG00000038642	Ctss	696.771	641.354	493.23	338.442	377.525	344.53	212.43	339.396	362.365
ENSMUSG00000064360	mt-Nd3	690.452	1429.29	1668.02	1729.21	2125.44	1194.99	5222.19	2230.85	1407.72
ENSMUSG00000081895	Rpl17-ps10	686.536	621.7	642.022	420.175	408.477	430.267	456.423	513.969	694.35
ENSMUSG00000099764	Rps10-ps2	679.775	644.459	652.842	538.357	543.721	544.076	661.267	701.235	956.876
ENSMUSG00000081051	Gm15427	675.374	688.775	695.986	540.821	557.2	624.591	710.452	735.618	1037.54
ENSMUSG00000073411	H2-D1	667.797	754.324	676.565	760.379	725.36	787.422	609.477	807.43	987.628
ENSMUSG00000014542	Clec4f	659.732	555.033	397.268	351.252	439.58	600.128	278.375	632.641	588.391
ENSMUSG00000105388	Rpl36a-ps2	642.768	544.475	546.802	288.975	342.422	324.004	338.339	349.079	530.28
ENSMUSG00000036896	C1qc	638.89	515.747	385.303	221.533	256.233	328.304	186.598	387.67	376.516
ENSMUSG00000064369	mt-Te	637.933	1315.29	1751.84	667.286	971.803	666.9	1777.16	985.019	714.97
ENSMUSG00000100755	Rps23-ps1	631.097	587.422	700.65	710.143	745.632	773.361	846.123	921.059	1321.04
ENSMUSG00000110104	Gm45717	620.658	480.139	534.38	515.225	646.595	663.885	0.509336	0.910218	711.666
ENSMUSG00000052837	Junb	617.258	557.253	598.238	314.323	350.547	453.937	481.689	466.616	656.169
ENSMUSG00000034994	Eef2	613.128	545.753	562.621	493.644	501.649	636.386	500.457	569.556	673.245
ENSMUSG00000022108	Itm2b	597.776	599.609	482.994	454.31	515.548	564.986	372.582	572.335	686.547
ENSMUSG00000064373	Selenop	584.649	796.036	835.26	1362.56	1533.39	1670.56	1127.28	1443.8	1764.28
ENSMUSG00000084111	Gm15710	576.472	522.025	554.575	426.135	447.391	484.691	541.391	578.651	786.024
ENSMUSG00000002985	Apoe	562.86	571.537	461.016	334.117	499.601	582.174	207.546	464.047	589.493
ENSMUSG00000064357	mt-Atp6	556.648	6607.14	1261.18	12924	13125.3	8217.61	24855.5	13495.4	9560.56
ENSMUSG00000110679	Rpl10-ps5	554.334	497.996	494.909	368.057	402.877	391.812	362.843	407.326	580.787
ENSMUSG00000084349	Rpl3-ps1	554.123	471.062	466.934	315.021	335.752	347.33	368.74	374.949	564.007
ENSMUSG00000082536	Gm13456	553.571	516.692	526.075	440.729	487.197	487.441	471.926	500.892	665.85
ENSMUSG00000028081	Rps3a1	549.655	465.914	480.686	376.667	390.342	426.097	407.032	429.256	658.033
ENSMUSG00000096942	Rps19-ps6	542.199	436.412	481.122	391.31	406.458	384.337	393.583	485.36	654.839
ENSMUSG00000078193	Gm2000	538.172	503.822	492.367	312.677	345.834	350.021	366.657	423.777	578.456
ENSMUSG00000083061	Gm12191	522.308	466.016	497.622	265.584	296.452	313.452	277.895	309.974	466.407
ENSMUSG00000046721	Rpl14-ps1	504.955	416	434.06	297.898	320.469	323.869	318.123	344.283	483.342
ENSMUSG00000063457	Rps15	504.419	504.798	569.377	436.106	459.351	471.724	484.752	549.884	784.258
ENSMUSG00000095526	Gm10243	492.169	425.969	414.308	266.729	296.404	301.392	281.328	314.272	452.601
ENSMUSG00000029368	Alb	491.161	1462.31	873.328	161.745	389.825	435.008	182.503	440.967	490.698
ENSMUSG00000046805	Mpeg1	490.787	447.63	359.756	233.109	248.658	247.613	103.25	177.79	161.727
ENSMUSG00000069972	Rps13-ps2	490.498	455.784	506.836	330.888	367.724	359.796	367.083	410.042	625.158
ENSMUSG00000067147	Rpl7a-ps11	483.456	426.755	406.404	276.446	298.495	305.082	302.085	302.686	433.235
ENSMUSG00000029580	Actb	473.957	307.447	383.594	337.073	208.771	213.175	179.703	223.272	338.634
ENSMUSG00000083596	Rpl21-ps15	469.419	409.439	422.525	274.326	280.089	291.869	287.389	305.82	482.564
ENSMUSG00000063856	Gpx1	466.328	158.652	355.479	55.792	57.6325	145.862	130.722	156.057	66.4355
ENSMUSG00000081604	Gm11518	462.126	439.227	445.899	326.218	322.441	360.182	382.022	384.763	579.295
ENSMUSG00000069939	Gm12070	461.339	356.933	278.984	196.948	200.41	184.908	149.703	153.39	181.752
ENSMUSG00000025492	Ifitm3	458.578	514.472	503.983	477.692	530.008	523.431	435.941	513.757	540.686
ENSMUSG00000118552	AC124742.1	453.08	476.667	513.605	334.325	360.399	364.188	404.237	408.736	626.908
ENSMUSG00000003970	Rpl8	452.064	419.601	444.019	357.685	379.694	408.182	395.081	448.01	622.252
ENSMUSG00000068396	Rpl34-ps1	450.464	445.552	451.122	290.18	326.259	325.907	321.184	349.628	528.266
ENSMUSG00000045799	Gm9800	448.866	301.731	309.578	247.931	246.4	252.558	191.029	233.695	271.903
ENSMUSG00000073640	Rpl27-ps3	446.478	371.283	421.065	309.373	325.727	351.054	360.553	402.302	536.542
ENSMUSG00000084416	Rpl10a-ps1	440.988	384.852	379.649	278.853	286.49	284.144	322.494	346.118	485.003
ENSMUSG00000113948	Rpl17-ps3	440.686	415.684	439.037	305.023	341	388.112	410.079	413.839	645.099
ENSMUSG00000076617	Ighm	437.902	545.805	500.365	326.738	382.439	400.101	363.263	410.217	486.058
ENSMUSG00000091845	Rpl36-ps12	434.565	417.255	407.421	174.778	190.453	187.596	166.001	187.145	286.897
ENSMUSG00000078126	Rpl23a-ps3	425.554	332.399	380.074	278.187	307.635	305.467	319.656	356.604	595.444
ENSMUSG00000007891	Ctsd	423.01	387.678	324.079	298.605	339.404	340.828	196.021	286.113	367.992
ENSMUSG00000064337	mt-Rnr1	419.902	944.625	894.413	236.995	313.565	222.203	801.614	270.792	205.871
ENSMUSG00000032399	Rpl4	418.395	358.931	368.213	305.152	308.639	318.508	328.286	337.821	496.583
ENSMUSG00000072940	Gm10443	414.946	418.93	481.399	304.486	368.517	301.361	352.226	485.78	592.041
ENSMUSG00000080921	Rpl38-ps2	409.102	381.414	429.93	299.668	360.018	259.556	414.257	534.537	680.656
ENSMUSG00000026390	Marco	408.971	319.306	197.691	57.0978	43.2572	46.9523	87.2912	98.3176	82.8204
ENSMUSG00000058715	Fcer1g	394.2	335.462	289.032	113.766	116.592	93.2305	87.2393	102.779	126.597
ENSMUSG00000063696	Gm8730	389.398	317.45	340.685	227.449	251.792	246.958	261.883	250.904	357.551
ENSMUSG00000096544	Gm4617	379.201	252.908	287.402	263.749	271.941	259.707	199.704	238.976	267.254
ENSMUSG00000021190	Lgmn	375.512	322.047	245.838	269.318	299.729	348.789	203.883	289.028	324.639
ENSMUSG00000067274	Rplp0	373.215	301.353	316.33	209.407	217.003	217.379	233.837	234.588	335.968
ENSMUSG00000017707	Serinc3	371.439	364.582	376.737	378.517	446.031	500.746	457.769	550.853	579.689
ENSMUSG00000019505	Ubb	370.134	335.745	381.495	282.024	300.588	310.865	315.485	336.843	426.801
ENSMUSG00000027447	Cst3	366.628	326.447	273.1	232.632	231.979	194.013	136.362	175.421	257.59
ENSMUSG00000063556	Gm10132	362.813	321.311	340.498	192.314	188.32	197.004	224.093	252.635	344.364
ENSMUSG00000094989	Rpl9-ps4	360.996	310.289	323.254	272.297	293.786	293.982	310.799	309.249	476.285
ENSMUSG00000062456	Rpl9-ps6	360.592	337.456	336.101	240.914	250.327	274.717	255.636	280.254	391.052
ENSMUSG00000043801	Oaz1-ps	360.158	328.203	348.153	210.686	213.951	222.553	207.72	224.844	304.207
ENSMUSG00000031447	Lamp1	359.787	323.68	276.417	282.957	306.535	307.078	222.511	295.564	329.975
ENSMUSG00000016256	Ctsz	356.022	284.035	247.274	205.578	217.06	201.977	129.499	166.109	219.868
ENSMUSG00000028367	Txn1	349.297	278.453	253.265	123.713	132.015	103.998	105.543	131.235	161.385
ENSMUSG00000026938	Fcna	346.213	223.098	156.597	154.257	168.665	245.761	163.666	362.052	352.512
ENSMUSG00000004655	Aqp1	344.948	409.533	611.443	1318.23	1432.42	1648.66	1333.21	1648.15	1754
ENSMUSG00000036305	Rpl39-ps	342.825	284.762	328.482	365.679	430.459	389.88	435.09	476.535	700.203
ENSMUSG00000059461	Gm7331	341.901	302.037	341.681	339.031	374.906	357.997	403.107	418.769	581.05
ENSMUSG00000044285	Ubb-ps	337.012	290.561	345.57	237.111	246.733	261.073	251.508	298.487	322.66
ENSMUSG00000005413	Hmox1	335.665	216.64	173.984	128.093	130.54	150.69	59.2872	84.8271	107.081
ENSMUSG00000060591	Ifitm2	335.206	271.362	340.024	385.329	474.663	476.949	962.463	1105.85	602.632
ENSMUSG00000057841	Rpl32	330.948	325.728	284.214	245.966	260.984	261.204	292.653	311.697	444.528
ENSMUSG00000071076	Jund	323.499	324.902	364.678	151.853	176.783	229.764	208.123	228.701	310.386
ENSMUSG00000062611	Rps3a2	322.683	279.806	300.321	239.859	240.501	250.448	259.999	274.514	408.119
ENSMUSG00000086583	Gm15500	322.493	286.457	299.898	246.509	247.482	258.715	265.362	287.728	421.797
ENSMUSG00000024610	Cd74	320.542	425.482	476.637	800.959	749.563	842.045	598.222	791.97	1104.91
ENSMUSG00000106037	Gm4332	319.645	300.51	335.268	295.1	332.105	285.284	376.846	453.883	638.036
ENSMUSG00000096617	Gm5559	318.923	238.613	179.751	106.956	101.494	94.2713	69.9453	78.3649	92.2016
ENSMUSG00000113061	Rps18-ps5	318.464	298.215	326.858	232.659	259.727	258.969	266.724	298.801	404.278
ENSMUSG00000017754	Pltp	312.557	232.578	175.817	76.5999	88.494	100.484	43.5012	76.8057	77.3199
ENSMUSG00000064193	Gm4735	309.208	231.226	169.031	128.656	126.723	115.097	98.4797	103.909	122.25
ENSMUSG00000052684	Jun	309.119	302.761	234.294	94.3058	118.667	115.558	97.2529	107.734	99.5591
ENSMUSG00000055093	Gm8430	308.011	289.489	309.232	210.09	220.53	219.412	238.724	273.163	388.067
ENSMUSG00000031320	Rps4x	307.869	275.25	274.678	219.204	232.065	237.389	231.74	256.822	385.987
ENSMUSG00000078377	Gm4294	307.621	265.937	262.708	215.064	227.503	243.256	227.469	255.457	331.123
ENSMUSG00000101188	Eif4a-ps4	305.386	230.18	203.38	188.224	173.257	158.549	129.53	151.024	188.338
ENSMUSG00000100801	Gm15459	304.56	260.999	226.679	306.925	306.833	273.033	143.704	167.819	202.179
ENSMUSG00000084106	Gm6136	304.401	277.353	282.784	184.275	205.607	203.857	222.565	234.622	332.005
ENSMUSG00000050708	Ftl1	303.999	285.775	348.742	290.801	218.46	261.406	196.143	246.838	324.688
ENSMUSG00000025270	Alas2	303.048	355.875	373.853	25.0438	31.8018	17.8335	67.696	38.4239	31.7785
ENSMUSG00000081485	Gm12338	302.29	274.472	264.609	168.568	176.762	165.813	159.404	219.568	268.893
ENSMUSG00000069117	Rps18-ps6	300.319	255.051	288.447	166.653	184.418	160.51	204.56	240.124	319.89
ENSMUSG00000047676	Rpsa-ps10	297.947	261.362	268.243	197.799	196.452	218.893	263.101	256.357	384.541
ENSMUSG00000056501	Cebpb	297.12	223.255	292.771	156.922	163.423	150.081	177.412	144.344	264.497
ENSMUSG00000038357	Camp	295.151	47.7616	68.0084	7.42571	5.57731	2.32933	15.5653	1.86804	4.85934
ENSMUSG00000064339	mt-Rnr2	292.201	646.312	678.715	186.864	392.793	398.782	546.95	271.932	202.6
ENSMUSG00000044206	Vsig4	291.899	248.229	164.669	126.07	153.42	204.844	127.112	258.782	254.082
ENSMUSG00000087412	Gm15501	291.545	231.53	230.846	194.408	197.223	197.081	199.118	204.657	304.414
ENSMUSG00000083716	Gm13436	290.632	262.703	294.901	255.326	269.662	267.702	310.707	348.94	500.104
ENSMUSG00000001128	Cfp	290.362	253.4	187.621	126.252	149.285	188.278	104.604	207.147	206.346
ENSMUSG00000095597	Rps7-ps3	286.793	271.723	272.758	168.404	191.198	190.495	239.837	236.777	343.248
ENSMUSG00000110275	Gm5905	283.482	227.735	248.646	183.709	197.612	187.595	225.243	220.384	335.438
ENSMUSG00000021250	Fos	277.674	240.849	196.175	53.6003	56.5178	69.9002	60.3935	65.3125	79.826
ENSMUSG00000003429	Rps11	277.408	248.873	274.273	201.698	175.956	215.281	200.055	217.057	328.067
ENSMUSG00000006519	Cyba	277.407	234.108	213.041	167.384	164.461	148.496	119.516	155.939	199.32
ENSMUSG00000061167	Rpl15-ps3	270.435	220.4	232.351	157.695	160.969	175.394	166.758	182.725	241.63
ENSMUSG00000018293	Pfn1	266.408	224.621	222.388	148.281	130.844	134.343	125.788	156.742	194.278
ENSMUSG00000043483	Gm6863	264.406	208.46	227.384	192.491	199.6	193.2	197.958	227.797	314.827
ENSMUSG00000025743	Sdc3	262.7	215.173	155.768	138.219	148.21	204.606	94.0811	189.209	146.494
ENSMUSG00000083773	Gm13394	262.47	200.292	164.457	122.931	125.008	113.55	97.2621	98.7957	133.446
ENSMUSG00000072596	Ear2	261.085	232.858	175.056	80.0073	82.7259	81.2663	46.7043	54.4257	65.7579
ENSMUSG00000030579	Tyrobp	259.441	250.543	277.402	132.144	131.796	161.748	109.646	166.5	193.644
ENSMUSG00000067719	Gm10221	258.971	248.521	226.213	153.924	175.39	157.49	155.179	175.381	238.992
ENSMUSG00000110057	Gm2225	258.544	209.431	217.808	162.142	158.862	171.233	161.695	192.915	230.641
ENSMUSG00000083621	Gm14586	257.763	251.513	273.077	233.425	266.815	252.48	259.767	330.644	412.321
ENSMUSG00000044424	Gm9493	257.023	228.944	251.059	283.209	302.118	301.869	327.692	362.952	494.168
ENSMUSG00000066362	Rps13-ps1	254.269	235.408	248.02	201.608	199.287	219.88	205.995	222.875	338.841
ENSMUSG00000058838	Rps27a-ps2	248.564	223.309	208.985	184.771	178.916	177.222	170.265	179.166	309.156
ENSMUSG00000048498	Cd300e	245.93	210.195	166.149	26.9304	29.5551	15.7492	14.8027	21.2999	16.3393
ENSMUSG00000073412	Lst1	245.032	173.134	148.122	42.995	58.7166	35.8971	40.3368	61.8807	70.8592
ENSMUSG00000001348	Acp5	243.529	181.751	140.532	42.4567	50.6544	50.2242	28.7101	45.5631	42.3463
ENSMUSG00000022651	Retnlg	242.331	67.302	284.195	19.838	23.962	33.775	99.3115	27.6767	60.0776
ENSMUSG00000024621	Csf1r	239.86	189.547	136.875	117.834	125.216	155.406	82.4513	142.536	146.042
ENSMUSG00000081049	Rps24-ps3	238.662	231.907	239.923	142.818	141.095	138.487	149.382	176.916	236.575
ENSMUSG00000058922	Gm10052	235.902	181.094	179.134	127.232	119.146	130.869	118.699	129.529	166.871
ENSMUSG00000020585	Laptm4a	231.288	209.105	211.418	217.751	246.557	253.345	178.791	242.347	290.438
ENSMUSG00000052681	Rap1b	230.921	200.525	195.782	133.791	126.946	123.141	105.491	127.387	157.506
ENSMUSG00000036256	Igfbp7	230.852	305.344	340.018	801.415	863.841	1001.5	780.729	917.405	980.009
ENSMUSG00000000290	Itgb2	229.297	166.837	155.048	82.7458	74.7532	62.3843	57.9284	60.4404	74.1671
ENSMUSG00000040747	Cd53	228.595	193.427	186.805	110.183	107.288	98.3777	99.5105	108.292	130.541
ENSMUSG00000080848	Gm9385	225.046	205.629	211.873	155.982	172.542	160.265	181.494	208.222	283.749
ENSMUSG00000062353	Gm15772	222.416	191.406	192.187	156.267	180.306	175.729	179.697	207.781	285.648
ENSMUSG00000039001	Rps21	222.309	226.135	213.754	110.658	98.6072	90.932	114.262	146.994	187.973
ENSMUSG00000056201	Cfl1	221.72	158.616	164.174	112.3	105.924	110.133	104.043	112.619	143.976
ENSMUSG00000006304	Arpc2	221.412	184.974	172.668	130.535	123.946	126.258	106.576	118.252	146.309
ENSMUSG00000089782	Gm3531	215.066	161.21	164.755	120.631	133.884	124.567	124.042	138.069	187.076
ENSMUSG00000006699	Cdc42	212.049	171.778	176.279	166.102	146.636	153.175	134.317	139.359	168.993
ENSMUSG00000055148	Klf2	211.29	234.377	233.372	178.796	209.943	278.534	196.006	221.835	366.319
ENSMUSG00000112808	Gm4739	211.195	84.6185	119.485	77.7169	81.9992	103.377	91.9207	89.9848	137.841
ENSMUSG00000021025	Nfkbia	210.649	191.553	234.641	103.074	122.566	146.595	86.5233	95.5511	156.862
ENSMUSG00000033161	Atp1a1	210.637	177.852	159.347	135.401	150.481	161.555	105.692	133.418	130.592
ENSMUSG00000023004	Tuba1b	210.235	143.601	138.919	122.348	120.461	118.107	92.1533	109.038	111.053
ENSMUSG00000025132	Arhgdia	210.037	179.733	161.518	143.437	149.613	149.836	118.616	136.545	161.331
ENSMUSG00000000682	Cd52	209.168	188.871	201.639	109.92	95.3306	83.9056	117.229	107.163	159.109
ENSMUSG00000020125	Elane	208.451	16.7008	11.7714	1.71605	1.90948	0.392493	4.25297	0.850292	3.19095
ENSMUSG00000044786	Zfp36	208.304	189.232	175.005	82.7006	93.0974	109.668	104.277	94.1731	132.038
ENSMUSG00000040659	Efhd2	207.032	167.749	159.045	90.1868	86.3117	79.6923	58.1927	69.498	81.635
ENSMUSG00000054364	Rhob	206.576	207.828	176.298	139.124	171.351	219.08	100.649	123.244	181.817
ENSMUSG00000069682	Gm10275	205.291	206.086	190.398	185.69	121.675	155.708	235.579	125.71	212.047
ENSMUSG00000031207	Msn	202.054	185.148	171.251	149.914	140.763	146.734	117.061	138.289	126.399
ENSMUSG00000023944	Hsp90ab1	201.914	176.904	162.45	194.596	203.565	182.016	121.115	132.54	160.921
ENSMUSG00000032554	Trf	200.497	271.723	282.001	47.4019	84.3745	84.6823	82.117	107.496	115.928
ENSMUSG00000066632	Pgk1-rs7	200.277	149.75	88.0918	68.7104	66.9978	55.4389	49.055	56.0539	59.517
ENSMUSG00000114003	Gm9616	199.455	177.272	189.059	115.817	145.1	147.864	145.969	184.433	235.811
ENSMUSG00000058542	Gm15590	196.919	197.429	181.894	151.934	154.025	154.43	121.029	162.188	191.322
ENSMUSG00000028581	Laptm5	194.336	163.201	147.854	117.515	107.242	111.319	84.0319	100.51	105.444
ENSMUSG00000067575	Rpl35a-ps3	194.24	150.091	173.575	44.2858	52.1925	55.8379	44.3645	59.7233	74.8894
ENSMUSG00000079884	Gm10698	194.105	152.201	146.678	128.789	129.293	143.236	99.7568	118.707	113.968
ENSMUSG00000037820	Tgm2	193.345	150.122	135.794	109.053	138.043	135.072	76.0982	141.004	115.517
ENSMUSG00000028843	Sh3bgrl3	192.643	151.929	166.464	122.974	114.838	105.27	136.623	132.912	182.446
ENSMUSG00000023034	Nr4a1	190.513	142.193	158.212	69.579	71.0177	76.9395	64.0307	75.5362	100.883
ENSMUSG00000092686	Gm25745	190.252	178.373	87.0909	150.24	181.889	163.037	94.018	153.404	91.7096
ENSMUSG00000003283	Hck	189.653	137.088	135.047	57.0055	53.3106	53.7878	37.1379	48.2529	51.9037
ENSMUSG00000027398	Il1b	188.202	169.765	240.412	75.0014	69.9007	69.1332	137.693	99.7174	187.644
ENSMUSG00000038612	Mcl1	187.711	163.761	184.14	139.781	125.13	126.952	121.784	119.696	154.78
ENSMUSG00000025232	Hexa	186.723	159.898	138.758	141.789	139.29	153.418	83.8413	127.144	149.869
ENSMUSG00000085442	Gm3362	186.54	167.178	159.721	85.1552	89.587	97.5629	86.776	88.3943	149.662
ENSMUSG00000018927	Ccl6	184.069	149.646	106.26	52.8823	56.8025	62.3483	66.383	63.4773	81.6807
ENSMUSG00000027073	Prg2	183.183	43.9393	134.117	4.63463	3.99387	1.11931	1.20335	0.46085	1.94549
ENSMUSG00000045817	Zfp36l2	183.13	240.226	257.161	174.968	152.63	168.933	165.047	170.186	223.742
ENSMUSG00000031722	Hp	183.05	186.434	281.325	26.7096	42.004	34.0576	130.16	70.2698	45.3572
ENSMUSG00000030895	Hpx	181.804	260.241	290.681	12.0822	31.2909	31.5196	119.111	64.9515	45.6934
ENSMUSG00000012848	Rps5	179.306	165.134	166.751	142.022	137.394	153.731	164.23	180.536	242.91
ENSMUSG00000030220	Arhgdib	177.99	127.032	118.148	79.1394	87.7897	75.5948	102.78	76.4894	100.536
ENSMUSG00000022831	Hcls1	177.66	142.74	137.141	73.318	69.0067	67.5679	61.6918	69.4954	84.83
ENSMUSG00000098974	Gm27505	175.399	193.204	183.494	147.369	119.035	97.309	118.26	136.915	124.609
ENSMUSG00000071532	Gm10335	173.916	159.863	161.488	93.5711	112.289	101.626	109.03	123.223	174.956
ENSMUSG00000021361	Tmem14c	173.604	134.781	130.18	80.797	83.3853	75.6395	59.7991	75.7697	96.3882
ENSMUSG00000049037	Clec4a1	173.102	132.998	114.757	33.2736	35.1998	25.6044	19.7088	21.0685	23.4478
ENSMUSG00000098992	Gm27597	172.643	155.223	150.522	111.87	129.91	125.524	153.154	137.574	210.586
ENSMUSG00000060438	Rps10-ps1	170.926	170.489	200.059	127.356	130.6	152.818	148.105	181.774	229.578
ENSMUSG00000059775	Rps26-ps1	170.205	140.087	141.061	111.87	117.653	99.7291	138.28	153.825	196.849
ENSMUSG00000068014	Gm14648	169.388	157.329	155.88	141.125	147.095	136.053	150.428	177.495	260.785
ENSMUSG00000033220	Rac2	169.174	131.587	134.224	73.7633	66.1027	69.6334	88.3096	89.501	116.611
ENSMUSG00000040809	Chil3	167.576	24.9028	33.3711	21.1687	14.0988	8.61947	55.6722	12.6924	13.7711
ENSMUSG00000057322	Rpl38	165.435	168.084	174.989	57.2303	66.9992	59.0282	71.3358	77.2165	117.646
ENSMUSG00000107383	Gm4366	164.196	137.832	147.756	147.806	148.06	147.147	145.702	162.967	213.815
ENSMUSG00000040713	Creg1	164.009	150.509	112.872	83.6105	96.9294	101.181	40.5106	75.9298	85.7553
ENSMUSG00000027712	Anxa5	163.531	157.065	142.663	161.606	172.726	166.445	114.635	132.336	174.134
ENSMUSG00000051695	Pcbp1	162.439	137.065	140.535	150.56	146.824	158.38	110.706	139.627	155.577
ENSMUSG00000030403	Vasp	161.615	134.787	134.19	69.6579	63.3424	71.6627	55.9151	62.1474	75.4013
ENSMUSG00000024661	Fth1	161.453	132.231	188.63	101.004	97.6983	87.1695	75.5395	106.2	115.983
ENSMUSG00000003814	Calr	160.963	136.516	134.144	172.967	189.844	179.199	117.218	144.114	121.249
ENSMUSG00000018774	Cd68	160.773	118.031	91.0202	88.1475	84.7087	89.049	53.9824	75.6962	75.5445
ENSMUSG00000051748	Wfdc21	160.454	86.9765	169.119	7.65188	15.4232	9.40775	36.2474	22.3933	24.6263
ENSMUSG00000015340	Cybb	160.108	129.74	106.523	73.4174	64.6546	70.1687	37.1122	54.0461	47.9589
ENSMUSG00000032518	Rpsa	157.518	131.925	139.214	96.3641	96.011	86.4792	118.692	115.306	169.734
ENSMUSG00000096842	Gm10736	157.471	159.203	173.496	83.7088	91.0862	72.1523	114.417	130.375	164.118
ENSMUSG00000032294	Pkm	156.989	136.006	100.754	84.068	78.4799	84.0978	64.9588	61.003	67.5124
ENSMUSG00000054422	Fabp1	156.526	387.217	575.7	114.304	197.173	143.176	41.9415	163.407	176.672
ENSMUSG00000069862	Rps12-ps9	156.165	150.193	172.169	115.96	135.828	109.935	128.011	179.859	231.393
ENSMUSG00000074491	Clec4g	154.171	192.298	253.617	386.045	409.016	447.658	406.41	465.985	515.289
ENSMUSG00000026238	Ptma	153.922	118.232	108.959	82.8154	86.5298	84.2147	69.5279	75.2238	100.898
ENSMUSG00000041571	Selenow	152.417	153.024	173.116	155.248	156.285	174.896	140.85	179.007	254.085
ENSMUSG00000035885	Cox8a	151.995	138.332	138.458	91.9603	93.9243	93.5988	95.2928	111.199	138.067
ENSMUSG00000007041	Clic1	151.824	133.381	133.881	109.537	106.176	111.573	108.177	118.648	152.412
ENSMUSG00000081087	Rps15a-ps7	151.288	161.701	165.589	103.097	122.975	118.514	152.035	180.115	235.371
ENSMUSG00000074129	Rpl13a	151.249	140.097	148.552	102.859	106.471	106.641	134.231	149.244	208.618
ENSMUSG00000046718	Bst2	151.136	185.67	184.074	213.97	241.113	241.44	151.621	222.186	252.613
ENSMUSG00000080242	Atp6v0c-ps2	150.778	125.687	107.408	133.636	134.101	149.744	89.0228	122.495	149.854
ENSMUSG00000002111	Spi1	150.411	114.663	116.939	56.4573	52.0899	53.1384	42.9456	47.6922	71.2173
ENSMUSG00000016319	Slc25a5	150.276	116.524	110.164	65.3297	64.6589	63.7076	55.911	68.6829	85.109
ENSMUSG00000063628	Gm7665	150.159	80.2937	148.085	76.1864	69.5901	50.5309	88.4489	51.3596	90.4728
ENSMUSG00000028465	Tln1	150.11	118.339	113.33	91.6133	85.9982	98.5105	66.011	85.0478	73.9234
ENSMUSG00000082691	Dynlt1-ps1	149.977	114.348	113.007	80.9743	96.6593	76.9548	81.971	95.414	109.466
ENSMUSG00000032915	Adgre4	149.932	136.975	101.478	39.6798	37.1541	35.5138	22.6902	34.292	30.0099
ENSMUSG00000063902	Gm7964	149.73	128.448	127.043	125.277	124.379	121.161	96.1219	121.158	132.203
ENSMUSG00000004730	Adgre1	149.57	131.235	96.704	64.2552	67.0435	95.3668	32.4687	75.82	54.5527
ENSMUSG00000072692	Rpl37rt	148.015	138.693	146.006	97.4854	109.924	96.3572	113.083	137.048	178.182
ENSMUSG00000030474	Siglece	147.81	103.861	88.8772	22.4412	23.3277	27.1754	20.5497	33.9238	27.1752
ENSMUSG00000068324	Gm10029	147.763	114.762	119.375	117.862	123.305	93.2961	144.846	177.483	222.319
ENSMUSG00000094344	Gm11942	147.298	120.875	138.784	123.016	128.155	114.349	142.202	172.378	220.179
ENSMUSG00000019872	Smpdl3a	146.387	120.89	99.1195	57.957	64.0291	70.515	49.7007	75.4191	82.8774
ENSMUSG00000083992	Gm11478	146.354	129.027	151.348	117.93	144.488	131.72	167.256	206.41	269.052
ENSMUSG00000041697	Cox6a1	146.329	134.454	135.387	125.618	134.245	139.999	133.059	148.665	198.387
ENSMUSG00000047945	Marcksl1	145.928	101.428	130.368	159.532	142.383	152.29	99.6796	135.942	180.923
ENSMUSG00000053560	Ier2	145.694	117.358	126.461	67.0346	70.2365	87.5779	98.7576	95.1072	156.425
ENSMUSG00000020432	Tcn2	144.539	131.934	133.685	226.493	267.019	298.244	250.782	315.129	309.011
ENSMUSG00000028333	Anp32b	144.077	88.9263	96.5054	60.1903	62.4805	62.9884	51.3319	59.3361	82.5516
ENSMUSG00000062081	Gm6055	143.503	133.858	133.039	89.0465	89.9389	102.76	88.3034	95.0106	117.412
ENSMUSG00000007836	Hnrnpa0	143.442	110.18	127.531	137.418	129.799	159.345	98.9404	127.667	155.783
ENSMUSG00000053113	Socs3	143.188	95.9963	107.847	35.2478	39.2694	41.8848	60.8947	41.3225	46.2973
ENSMUSG00000081272	Ap2m1-ps	142.106	122.994	122.093	137.275	139.385	143.759	116.068	129.118	153.173
ENSMUSG00000095742	CAAA01147332.1	142.093	122.035	117.043	159.364	168.418	196.405	125.741	145.41	196.307
ENSMUSG00000000982	Ccl3	141.01	104.285	120.598	64.6639	62.7793	49.989	45.0234	37.4745	73.8628
ENSMUSG00000020719	Ddx5	140.51	144.802	135.854	124.022	108.99	119.876	100.327	106.229	141.476
ENSMUSG00000079017	Ifi27l2a	139.929	133.969	151.962	92.0285	89.5333	91.8792	61.4199	99.6707	109.681
ENSMUSG00000053173	Rpl18-ps2	139.366	116.805	135.921	103.54	101.589	113.659	121.828	133.605	180.723
ENSMUSG00000005054	Cstb	139.263	133.704	108.122	97.5454	106.43	84.913	52.3442	68.0978	91.5259
ENSMUSG00000028692	Akr1a1	139.251	133.215	122.143	111.481	130.134	135.551	91.8054	109.991	147.173
ENSMUSG00000071141	Rpl36a-ps3	138.604	118.749	113.076	85.9209	82.496	77.3484	62.6728	80.4023	110.796
ENSMUSG00000066724	Gm10175	138.536	126.746	125.561	88.7841	93.2653	99.1222	79.0672	96.6616	125.103
ENSMUSG00000082029	H3f3c	138.523	115.744	140.216	117.504	113.004	82.0244	119.366	133.265	156.026
ENSMUSG00000037731	Themis2	138.149	104.439	102.746	49.5961	50.0016	49.9605	42.7244	52.3425	57.3237
ENSMUSG00000073982	Rhog	137.983	110.463	112.4	80.216	77.5534	81.2309	72.4501	76.6713	100.717
ENSMUSG00000041736	Tspo	137.678	79.2595	112.832	62.8386	63.5057	54.6126	72.3972	63.0496	74.7991
ENSMUSG00000093674	Rpl41	137.07	114.13	112.403	51.2247	55.5554	51.2763	55.5417	56.8804	88.164
ENSMUSG00000052160	Pld4	136.784	108.075	94.877	54.2346	55.8321	48.4288	31.1003	43.7887	50.6664
ENSMUSG00000035692	Isg15	136.775	101.151	96.5758	26.5021	23.8041	20.4847	12.8383	16.5711	21.2156
ENSMUSG00000028656	Cap1	135.796	112.793	115.605	74.8405	70.1116	68.3608	63.9767	68.2869	75.4974
ENSMUSG00000043832	Clec4a3	135.7	109.811	87.4728	28.6871	29.4099	18.8681	12.9262	14.0704	16.6994
ENSMUSG00000061833	Gm6311	135.091	123.35	120.758	81.5456	92.89	94.7027	100.21	97.8625	140.023
ENSMUSG00000023078	Cxcl13	134.952	61.7266	80.8271	8.32068	6.07589	12.3784	29.0249	30.558	38.9077
ENSMUSG00000025362	Rps26	134.554	119.792	113.956	74.2251	72.7582	78.3869	72.2479	69.5763	116.11
ENSMUSG00000008475	Arpc5	134.409	113.939	100.816	61.8364	56.9445	66.5654	49.3862	52.3184	77.1737
ENSMUSG00000024608	Rps14	133.943	139.378	133.543	107.864	137.071	123.62	108.959	125.443	176.213
ENSMUSG00000057863	Rpl36	133.784	120.012	148.37	185.615	203.132	191.168	217.35	219.47	359.776
ENSMUSG00000000346	Dazap2	133.533	122.228	123.258	87.807	92.8465	101.464	92.9749	100.556	125.78
ENSMUSG00000025503	Taldo1	132.949	101.344	111.162	59.6477	62.8234	62.1591	63.2542	62.6053	79.6043
ENSMUSG00000092341	Malat1	132.688	121.81	102.601	116.86	83.7727	102.875	46.2909	78.3764	48.536
ENSMUSG00000022057	Adamdec1	131.81	172.565	106.512	9.63471	11.7337	7.95316	7.94925	13.9425	11.226
ENSMUSG00000027248	Pdia3	131.629	113.175	111.751	137.069	129.548	132.756	104.505	121.489	124.404
ENSMUSG00000068397	Gm10240	130.97	113.967	106.017	45.2161	50.0853	56.5459	38.7291	41.5755	61.7583
ENSMUSG00000068706	Gm10250	129.711	118.434	121.822	82.2117	100.622	81.9614	83.8955	102.819	136.927
ENSMUSG00000030707	Coro1a	129.543	106.281	130.069	86.2516	61.0304	65.5878	83.5253	88.0207	123.67
ENSMUSG00000062515	Fabp4	129.501	114.668	46.728	62.5118	76.2389	68.0246	34.7351	27.5048	34.6375
ENSMUSG00000040564	Apoc1	129.257	191.762	161.46	58.9462	87.7051	101.661	54.1529	112.963	133.556
ENSMUSG00000049124	Gm8186	128.936	91.7344	110.96	79.1915	92.0148	73.5669	94.0756	107.27	135.666
ENSMUSG00000098274	Rpl24	128.904	98.5688	91.271	86.6182	87.8312	99.2736	90.9861	88.7468	138.63
ENSMUSG00000082585	Gm15387	127.721	101.06	103.268	102.758	107.285	98.3446	73.8418	87.6039	115.455
ENSMUSG00000030744	Rps3	126.537	116.769	126.48	93.8462	97.4097	105.184	108.78	108.517	167.297
ENSMUSG00000046229	Scand1	125.585	98.1715	103.472	85.4468	92.3526	91.1799	90.6699	93.1366	145.957
ENSMUSG00000003541	Ier3	125.24	93.1349	57.2405	40.6102	44.7513	36.3931	43.3326	39.0383	68.2846
ENSMUSG00000018930	Ccl4	125	112.983	104.692	37.6952	34.7851	29.594	32.3916	26.0374	50.8681
ENSMUSG00000036908	Unc93b1	124.036	105.126	94.1541	83.6898	85.6201	99.882	60.1585	90.4784	93.1375
ENSMUSG00000048076	Arf1	123.852	109.266	104.631	101.654	100.137	107.224	80.9637	94.8724	109.033
ENSMUSG00000024190	Dusp1	123.791	129.934	131.867	53.9367	63.2451	84.9085	67.8582	76.0709	104.936
ENSMUSG00000024205	Rpl36-ps2	123.059	120.581	127.406	74.2047	85.5262	81.2547	85.9264	106.166	149.307
ENSMUSG00000084817	Gm5526	123.003	108.371	111.43	65.8677	69.8214	55.3056	59.5993	51.8853	78.5123
ENSMUSG00000072849	Serpina1e	122.848	338.431	441.147	7.34582	44.1345	16.8321	151.235	356.756	269.33
ENSMUSG00000025809	Itgb1	122.714	116.023	101.451	116.924	113.207	115.053	87.7708	111.902	114.786
ENSMUSG00000032412	Atp1b3	122.622	114.863	101.876	116.922	117.858	124.648	107.883	132.888	150.843
ENSMUSG00000028822	Tmem50a	122.56	120.487	104.97	81.9847	87.0396	91.4837	74.0757	83.2492	111.64
ENSMUSG00000056412	Psenen-ps	122.141	108.62	107.938	97.1225	99.5879	95.0239	102.49	107.901	147.998
ENSMUSG00000026712	Mrc1	122.054	136.8	124.56	221.639	224.966	269.886	160.103	242.281	229.185
ENSMUSG00000018585	Atox1	121.539	101.251	105.272	70.2165	74.6561	64.5104	55.3867	69.8068	93.0143
ENSMUSG00000090136	Gm10177	121.059	110.085	135.736	35.0173	35.5366	34.2408	32.5297	32.3293	44.4293
ENSMUSG00000066068	Gm13611	121.013	119.675	128.749	75.7573	98.5997	65.5856	120.344	158.476	207.163
ENSMUSG00000067344	Rps25-ps1	120.911	107.544	95.7215	86.0684	91.3369	109.766	92.5719	114.421	151.756
ENSMUSG00000044147	Arf6	120.483	108.498	117.076	89.0171	81.1468	96.8263	76.7819	87.6062	103.289
ENSMUSG00000033940	Brk1	119.055	97.156	103.372	84.5075	87.8336	75.784	73.5824	82.7008	110.509
ENSMUSG00000030695	Aldoa	118.923	99.699	72.3523	53.0394	53.4391	49.7058	42.9886	48.8473	52.5367
ENSMUSG00000112908	Gm7392	118.877	92.4019	107.038	59.8762	66.7158	49.5776	72.197	101.114	114.815
ENSMUSG00000092086	Gm6793	118.66	88.5752	88.8908	72.1709	78.8448	74.0894	54.8137	70.8227	76.7368
ENSMUSG00000025130	P4hb	118.428	106.316	94.0006	94.8203	96.9695	96.1328	70.1434	85.4808	95.0041
ENSMUSG00000004266	Ptpn6	118.078	93.843	83.1377	45.1555	53.4736	40.0753	35.1214	39.9338	57.0418
ENSMUSG00000099974	Bcl2a1d	117.587	103.802	71.1624	28.437	25.3101	20.9704	17.7613	17.0787	29.8767
ENSMUSG00000083563	Gm13340	116.281	186.661	250.894	576.641	593.247	365.227	1016.25	633.497	334.393
ENSMUSG00000007872	Id3	115.615	115.936	94.2027	144.412	142.118	123.488	113.859	132.401	184.098
ENSMUSG00000032562	Gnai2	115.604	101.971	105.265	106.383	98.9826	111.664	87.1232	100.724	114.717
ENSMUSG00000066116	Gm10154	115.408	97.9062	108.042	115.595	102.671	101.778	130.04	190.177	199.742
ENSMUSG00000081214	Rpl35a-ps2	115.246	116.325	134.314	92.9665	108.264	99.0832	100.539	126.018	157.395
ENSMUSG00000109509	Rps12-ps4	114.46	98.5061	100.529	106.477	92.7338	110.072	110.24	124.185	170.046
ENSMUSG00000032496	Ltf	114.456	20.0967	28.7587	3.5971	2.97018	1.1919	9.17653	1.06594	2.27184
ENSMUSG00000060467	Gm10080	114.097	92.5295	93.2133	61.9413	67.8325	53.7895	59.7454	62.5987	82.4407
ENSMUSG00000064372	mt-Tp	114.086	269.251	329.502	195.744	202.441	129.291	456.799	179.637	122.569
ENSMUSG00000027907	S100a11	113.374	71.936	147.899	73.2501	62.7383	61.6537	97.7831	59.9536	97.6055
ENSMUSG00000009654	Oit3	113.043	141.609	148.669	399.32	441.577	500.467	308.181	349.82	359.703
ENSMUSG00000090467	Gm4613	112.689	118.189	109.698	131.132	158.705	108.951	184.146	237.393	307.822
ENSMUSG00000084838	Gm10241	112.619	98.9349	91.8272	84.6273	75.3462	82.377	55.0048	60.9863	84.2406
ENSMUSG00000000594	Gm2a	112.201	94.4445	83.7272	72.0669	69.4157	62.1539	44.2879	49.64	61.1292
ENSMUSG00000091421	Gm4202	111.544	87.2342	90.9021	84.8527	79.8642	79.4131	71.3323	79.8159	84.1079
ENSMUSG00000055302	Mrfap1	111.477	102.268	98.2606	109.158	112.125	105.864	83.6168	100.488	127.105
ENSMUSG00000079139	Gm4204	111.469	85.7196	85.71	67.3066	67.5408	70.4593	64.0604	70.5316	85.6448
ENSMUSG00000006574	Slc4a1	111.231	40.2713	94.6227	2.2693	1.57079	0.187103	1.17789	0.327393	0.261651
ENSMUSG00000118642	CT010467.2	111.19	136.194	162.228	279.779	241.199	281.13	252.246	310.452	519.599
ENSMUSG00000016528	Mapkapk2	110.995	84.1481	86.0788	71.3906	63.1189	64.9546	45.9774	53.4199	67.432
ENSMUSG00000072620	Slfn2	110.658	93.5616	106.792	56.3208	52.7532	45.4266	65.42	55.8526	83.0993
ENSMUSG00000020267	Hint1	110.546	90.0286	95.0196	52.8616	59.2478	53.1333	48.2648	62.3507	75.2802
ENSMUSG00000030789	Itgax	110.231	76.3258	66.5836	33.8677	33.0606	19.1371	15.3211	13.5033	20.1694
ENSMUSG00000108437	Gm19366	110.162	107.324	108.435	42.5759	44.0373	40.674	36.5229	33.0063	57.2864
ENSMUSG00000030560	Ctsc	109.959	100.854	70.2996	48.2436	48.1436	58.525	36.496	57.2329	52.1567
ENSMUSG00000028517	Plpp3	109.803	177.029	177.707	275.911	242.896	347.766	289.422	404.305	441.566
ENSMUSG00000058064	Gm10036	108.491	97.9924	97.7174	85.3791	91.5935	95.6783	92.344	97.6278	140.554
ENSMUSG00000047370	Gm7367	108.11	85.513	106.642	79.3966	92.0133	96.5565	83.3176	104.915	114.261
ENSMUSG00000033880	Lgals3bp	107.979	109.444	82.2201	109.775	115.016	132.91	62.3266	89.8895	95.2527
ENSMUSG00000019362	D8Ertd738e	107.827	97.986	99.6036	72.0034	69.7736	59.2058	62.4533	74.9149	103.122
ENSMUSG00000043716	Rpl7	107.176	95.5762	101.5	85.1462	87.826	87.485	88.7609	99.1544	139.061
ENSMUSG00000031613	Hpgd	106.621	131.93	99.2495	115.885	130.516	144.118	133.797	180.581	191.267
ENSMUSG00000082016	Pgam1-ps2	106.465	73.2481	45.1239	46.2804	46.2058	40.4618	31.1753	36.5981	37.3349
ENSMUSG00000031584	Gsr	106.458	67.7799	83.5658	33.1556	38.296	34.262	48.0998	31.8782	49.4873
ENSMUSG00000031871	Cdh5	106.22	114.495	99.6647	251.081	256.373	295.055	177.769	249.101	210.972
ENSMUSG00000064340	mt-Tl1	106.134	208.406	251.54	105.069	312.372	364.156	421.519	239.427	212.549
ENSMUSG00000079419	Ms4a6c	105.84	83.2182	66.771	26.4308	22.6047	20.4317	15.1894	11.7224	14.6723
ENSMUSG00000030157	Clec2d	105.474	97.8911	87.1237	78.9781	62.0082	41.3018	61.561	64.0967	86.3184
ENSMUSG00000021998	Lcp1	104.954	63.2872	89.9842	52.5832	43.1597	45.0842	41.9313	40.6291	44.9076
ENSMUSG00000041203	Trir	104.73	90.6842	91.7343	80.6239	80.5889	85.1483	70.6005	78.0622	113.536
ENSMUSG00000020358	Hnrnpab	104.634	77.6198	77.9449	60.54	60.2924	55.2902	44.9953	57.738	69.3823
ENSMUSG00000047139	Cd24a	104.59	44.5458	76.8707	20.1756	21.8899	21.1508	26.1359	21.5088	30.1819
ENSMUSG00000038811	Gngt2	104.451	88.0646	72.0589	33.9815	33.8215	30.0517	24.944	32.052	36.4764
ENSMUSG00000100514	Gm12960	104.294	91.1637	89.2941	61.6199	62.6274	61.4897	38.2178	43.5923	55.2851
ENSMUSG00000082193	Rpl5-ps1	104.075	88.2478	97.5582	82.7305	84.6597	84.3057	93.4536	98.8468	136.571
ENSMUSG00000091478	Gm10039	103.764	89.4387	97.802	59.2998	65.7169	62.4244	62.4435	68.2771	89.4726
ENSMUSG00000018326	Ywhab	103.052	96.8702	91.4131	95.991	91.0065	93.0187	61.7675	80.3448	76.7313
ENSMUSG00000025283	Sat1	102.889	94.6457	77.2446	39.2801	38.7326	37.1404	30.9015	35.1329	44.9018
ENSMUSG00000090877	Hspa1b	102.554	98.9411	45.6403	305.813	230.551	182.474	274.59	183.19	187.547
ENSMUSG00000027562	Car2	102.5	34.7893	66.4176	5.09859	6.54754	4.61898	5.22676	4.35675	7.28625
ENSMUSG00000105879	Gm6204	102.432	81.9233	100.505	88.3102	95.4627	111.558	108.455	155.765	171.636
ENSMUSG00000006333	Rps9	102.021	93.1488	101.412	73.2547	74.9489	70.7399	80.6573	74.4627	123.62
ENSMUSG00000089929	Bcl2a1b	101.818	89.8348	66.6766	32.9316	38.0903	30.3903	22.3408	32.0628	41.2408
ENSMUSG00000002885	Adgre5	101.617	95.5806	83.284	69.4704	68.2113	71.0454	54.8608	71.7796	73.4116
ENSMUSG00000110841	Gpx4-ps2	101.015	89.0432	97.9143	83.5674	106.234	98.9604	95.4868	117.508	165.613
ENSMUSG00000028639	Ybx1	101	88.8132	75.6796	84.3561	82.394	83.8886	74.0804	77.1299	85.4435
ENSMUSG00000064348	mt-Tn	100.976	250.602	383.626	60.2506	198.479	211.376	481.485	125.098	77.392
ENSMUSG00000037563	Rps16	100.846	94.7755	90.381	54.0105	52.0155	59.5464	66.9021	68.1061	93.3679
ENSMUSG00000031246	Sh3bgrl	100.677	92.5813	74.097	47.6812	46.0399	40.2492	29.9611	36.7385	45.5141
ENSMUSG00000081201	Smt3h2-ps4	100.672	91.8126	87.8047	73.0948	73.3957	66.4785	59.3497	75.7595	89.1069
ENSMUSG00000075705	Msrb1	100.427	76.2733	103.61	45.6929	52.7585	48.3723	65.55	50.352	79.3577
ENSMUSG00000044533	Rps2	100.213	75.3697	75.5832	43.8242	49.8464	62.4799	52.6391	46.2515	66.2973
ENSMUSG00000020152	Actr2	100.097	86.4903	80.5718	61.503	57.4449	57.0362	44.2358	52.7876	58.3463
ENSMUSG00000031838	Ifi30	100.09	83.1929	69.451	47.0657	48.2633	45.8225	35.8581	42.5423	42.4283
ENSMUSG00000064349	mt-Tc	99.84	278.012	414.426	81.0192	246.432	244.108	584.425	165.781	96.9787
ENSMUSG00000023010	Tmbim6	99.4085	92.3103	85.4707	90.8343	94.6257	97.9346	73.3591	88.8249	106.807
ENSMUSG00000079942	Rpl28-ps3	99.3948	86.1466	100.093	73.3305	83.0698	72.7244	77.6201	103.012	137.053
ENSMUSG00000025017	Pik3ap1	98.7235	78.587	68.7254	28.5699	31.3095	35.615	16.208	26.3632	21.9159
ENSMUSG00000086922	Gm13835	98.5818	89.0178	86.2221	63.4358	64.2882	59.7664	56.5304	64.8318	84.0073
ENSMUSG00000105866	Gm6745	98.4156	76.2271	85.3587	52.7557	52.2422	51.0842	60.5819	73.0497	88.3934
ENSMUSG00000037095	Lrg1	97.9804	68.1427	141.481	12.3128	21.977	18.3787	99.5886	39.9977	33.1506
ENSMUSG00000116875	Morf4l1-ps1	97.9235	76.7632	89.4154	78.3603	84.2272	84.0439	71.4948	84.0227	108.428
ENSMUSG00000004665	Cnn2	97.6286	82.8052	88.1592	79.5014	73.4966	73.7058	69.6925	69.6445	93.602
ENSMUSG00000061232	H2-K1	97.4481	112.721	109.81	112.531	104.01	113.381	84.9393	111.372	165.45
ENSMUSG00000025508	Rplp2	97.2275	97.3462	102.162	66.1836	71.663	68.8271	71.8691	77.2527	116.25
ENSMUSG00000081855	Rpl17-ps5	97.0725	98.7373	104.145	61.3579	71.2006	64.6196	94.21	113.996	145.354
ENSMUSG00000020644	Id2	97.0128	92.11	87.9899	34.7146	38.6567	29.7035	36.001	34.9452	52.1284
ENSMUSG00000027540	Ptpn1	96.975	76.3403	71.7812	33.1585	34.6382	36.1474	26.0658	29.6477	29.1871
ENSMUSG00000031827	Cotl1	96.7886	103.608	105	108.997	112.59	112.998	80.5689	96.8018	111.117
ENSMUSG00000032083	Apoa1	96.4732	273.367	284.273	27.4034	69.3672	57.4819	47.871	105.592	103.217
ENSMUSG00000026547	Tagln2	96.2409	69.0499	77.2969	83.755	85.1587	93.669	62.6901	69.4681	82.3021
ENSMUSG00000025393	Atp5b	95.9669	78.3194	79.158	62.2346	65.3963	68.4146	51.4778	63.7573	69.67
ENSMUSG00000057657	Rps18-ps3	95.6046	80.8836	87.2703	59.4963	64.6399	67.033	74.7469	93.579	122.885
ENSMUSG00000028874	Fgr	95.2514	71.4107	67.6508	25.0839	23.1116	17.6332	23.4935	15.4779	20.2682
ENSMUSG00000073418	C4b	95.1507	66.1954	60.7931	23.7501	37.3261	39.561	32.9494	66.3245	50.6404
ENSMUSG00000070572	Trmt112-ps2	95.1109	78.7781	72.2084	57.925	59.6487	45.1035	56.957	62.3187	81.7887
ENSMUSG00000039105	Atp6v1g1	95.0737	84.8051	83.6635	63.5274	69.5805	63.2448	62.7708	71.904	96.4001
ENSMUSG00000008348	Ubc	94.9899	89.3781	87.6575	73.024	82.6338	91.0877	83.376	99.4378	114.084
ENSMUSG00000026421	Csrp1	94.9202	82.7528	69.977	77.0636	70.9643	87.1632	53.6947	68.7713	82.2395
ENSMUSG00000035459	Stab2	94.6814	107.996	90.4344	244.265	255.814	311.834	162.021	223.75	179.23
ENSMUSG00000029322	Plac8	94.412	53.5396	50.0896	38.0206	28.3196	32.1761	46.4021	41.5644	41.5241
ENSMUSG00000079523	Tmsb10	94.3808	86.8961	103.418	75.3387	70.0124	66.04	72.4287	68.4212	105.944
ENSMUSG00000034641	Cd300ld	94.2302	82.9655	70.9782	40.1351	44.1984	56.5102	30.2717	44.5789	48.4434
ENSMUSG00000075010	AW112010	94.0319	112.516	88.0943	58.484	48.2201	47.7237	56.3251	72.803	94.2749
ENSMUSG00000021892	Sh3bp5	93.8905	99.6267	93.5948	125.525	130.864	159.072	86.7659	120.003	124.437
ENSMUSG00000024164	C3	93.737	105.473	117.258	22.9013	46.198	43.5573	48.7876	54.0958	44.0966
ENSMUSG00000060019	Gm10073	93.7164	75.3286	87.5218	89.2034	92.7105	84.86	128.264	165.234	216.461
ENSMUSG00000061104	Sap18b	93.6718	73.604	79.2176	68.486	66.1585	60.9094	63.4576	68.3592	92.8322
ENSMUSG00000020077	Srgn	93.3023	75.4864	76.4018	34.3944	76.1354	83.0322	104.238	95.7985	138.912
ENSMUSG00000022283	Pabpc1	92.8637	84.4621	83.7803	59.3952	55.7952	61.0287	53.9365	50.6984	58.8607
ENSMUSG00000021794	Glud1	92.7617	93.9706	87.6359	61.9866	63.9724	69.0485	44.4752	56.731	65.3752
ENSMUSG00000020048	Hsp90b1	92.6133	92.5447	81.9564	103.735	121.967	109.788	82.485	105.196	85.9676
ENSMUSG00000043091	Tuba1c	92.2729	56.1618	63.5502	56.4421	52.9605	54.5452	41.7462	47.5874	50.232
ENSMUSG00000025428	Atp5a1	91.6595	77.5566	75.2809	61.8825	68.9984	62.4502	49.4166	64.9848	74.1413
ENSMUSG00000063229	Ldha	91.5333	73.3907	59.9312	35.8106	41.2942	34.4701	27.9833	33.2745	38.5966
ENSMUSG00000021024	Psma6	91.3256	75.0375	72.3242	36.5009	41.4651	42.6406	32.5647	39.4412	49.6434
ENSMUSG00000074622	Mafb	91.292	72.6925	49.5838	38.3782	50.7201	55.6017	20.7951	37.1857	34.797
ENSMUSG00000114277	Gm48583	90.8144	66.2734	78.7148	32.493	35.2301	39.6259	57.7549	54.1226	97.4363
ENSMUSG00000098557	Kctd12	90.7416	85.4959	71.7121	59.2054	58.5653	73.8875	31.6775	45.5979	39.4925
ENSMUSG00000020372	Rack1	90.4058	78.0971	74.949	65.9212	82.2033	73.6943	86.7952	78.6603	112.665
ENSMUSG00000004285	Atp6v1f	90.1073	79.9716	75.5748	59.7817	65.8974	65.2448	55.9232	67.1472	90.3757
ENSMUSG00000052397	Ezr	90.0887	72.9588	80.1318	43.2361	47.7918	51.1253	41.5991	47.2049	53.3226
ENSMUSG00000095079	Igha	89.9027	139.351	208.827	88.3411	41.2249	28.4977	130.06	158.964	447.229
ENSMUSG00000035004	Igsf6	89.895	71.1255	59.1347	32.2194	25.9163	27.9554	25.8248	27.1652	29.8167
ENSMUSG00000001525	Tubb5	89.6269	67.1784	66.0294	69.4281	65.5414	68.5543	54.0384	61.2278	67.5709
ENSMUSG00000014294	Ndufa2	89.4873	78.3055	91.3259	63.864	70.9322	58.8407	59.5002	69.313	96.1695
ENSMUSG00000106574	Gm2451	89.4422	65.6764	53.2665	40.5108	43.964	33.083	33.614	34.4037	36.8705
ENSMUSG00000022312	Eif3h	89.3655	74.8756	80.7864	67.8466	68.9499	77.8378	70.2046	76.5493	101.909
ENSMUSG00000050335	Lgals3	89.3087	67.9905	76.6836	47.2583	51.0923	38.5029	29.8551	32.0532	32.636
ENSMUSG00000060198	Gm11353	88.784	74.9838	89.6253	72.9845	78.6634	73.3028	87.8146	102.343	135.982
ENSMUSG00000035493	Tgfbi	88.7623	68.7462	76.9215	36.0665	38.8764	31.2623	36.2174	21.8165	29.2304
ENSMUSG00000064281	Rpl19-ps1	88.6619	64.9164	71.4106	69.3348	71.7317	60.3099	83.2672	99.3201	138.135
ENSMUSG00000022443	Myh9	88.64	69.8126	67.1794	70.349	61.9571	77.7713	47.6279	58.0917	51.3593
ENSMUSG00000025279	Dnase1l3	88.6223	123.314	127.867	387.898	394.061	428.285	325.162	415.485	460.245
ENSMUSG00000044811	Cd300c2	88.5815	78.3207	63.3531	34.2755	33.3411	32.5777	21.5831	30.825	42.9135
ENSMUSG00000093686	Gm4705	88.4549	84.119	66.575	26.0765	23.2212	37.0952	20.2253	15.2723	31.2149
ENSMUSG00000035212	Leprot	88.3222	79.4793	72.426	70.599	78.1456	86.0614	56.8928	70.5501	89.0274
ENSMUSG00000000182	Fgf23	88.3144	12.4991	0.22126	0.0930965	0.0323573	0.0912644	0	0	0
ENSMUSG00000042228	Lyn	88.1311	72.2426	61.8224	41.7225	40.4708	44.7039	31.9573	37.1859	41.3563
ENSMUSG00000022564	Grina	88.0077	67.3084	103.687	52.891	52.898	58.5522	69.8634	61.8108	81.9069
ENSMUSG00000048376	F2r	88.0014	94.4114	89.1068	156.797	144.028	198.984	79.3345	94.0735	109.019
ENSMUSG00000019132	BC005537	87.8475	79.9837	66.152	62.67	57.9941	67.4689	37.8954	52.2687	57.4312
ENSMUSG00000009350	Mpo	87.6292	10.2005	6.31177	1.2859	0.951173	0.618781	3.48706	0.81539	1.0785
ENSMUSG00000084314	Rps15a-ps3	87.5477	86.4924	86.666	51.1571	60.0545	61.0418	77.3547	74.1386	109.301
ENSMUSG00000051439	Cd14	87.509	47.351	91.6693	18.7549	20.7345	29.8636	39.7098	30.9112	44.2344
ENSMUSG00000026473	Glul	87.3723	70.5285	86.4541	78.8488	80.4578	106.868	66.6182	72.4285	80.8161
ENSMUSG00000031328	Flna	87.0741	66.7693	58.2115	40.1186	32.2485	32.1652	26.1663	29.7856	25.407
ENSMUSG00000015932	Dstn	86.9764	65.1102	61.0926	58.9673	60.3451	59.4771	50.0516	53.5172	67.7453
ENSMUSG00000026737	Pip4k2a	86.7872	77.6194	64.4587	38.0229	41.9338	36.4159	29.6719	33.8988	38.8211
ENSMUSG00000016559	H3f3b	86.6462	71.1102	76.9213	39.2569	58.6549	65.3344	49.8468	49.4442	77.5628
ENSMUSG00000062997	Rpl35	86.4956	63.8143	75.3434	53.011	56.5074	62.8627	63.6709	70.3404	99.0055
ENSMUSG00000035530	Eif1	85.7959	72.3537	73.6462	49.4061	46.2396	57.4734	51.1363	50.0442	76.9688
ENSMUSG00000028691	Prdx1	85.5644	85.9848	78.966	47.009	48.0905	60.8424	49.5208	66.1879	73.9098
ENSMUSG00000066245	Gm10156	85.463	76.2226	74.8423	36.0626	36.6026	40.3662	53.2585	43.6046	76.1976
ENSMUSG00000073409	H2-Q6	85.4395	133.995	133.823	164.346	140.538	159.944	131.153	166.613	280.173
ENSMUSG00000079941	Cox5b-ps	85.4261	60.5131	75.7207	49.7923	44.2634	41.8766	40.2075	47.529	57.1317
ENSMUSG00000020423	Btg2	85.1942	85.0465	88.49	55.815	50.1328	58.8361	72.6812	63.8224	91.7523
ENSMUSG00000028757	Ddost	84.8172	63.9077	60.7499	69.456	69.6014	74.5645	59.6252	69.8267	70.6937
ENSMUSG00000045055	Rpsa-ps2	84.4047	70.7666	79.6922	63.5147	65.5891	66.0848	91.3307	91.5697	128.177
ENSMUSG00000081176	H3f3a-ps2	84.396	58.6236	72.6888	62.8607	71.86	63.7669	69.8043	70.7826	90.0603
ENSMUSG00000061787	Rps17	84.3911	71.8553	70.247	54.7035	58.8973	59.0556	53.28	58.1663	80.3426
ENSMUSG00000020671	Rab10	84.0627	70.4328	63.2997	44.8149	44.5431	48.3116	31.131	41.1309	41.5961
ENSMUSG00000033685	Ucp2	83.8574	61.6821	60.1445	44.6799	44.6164	49.0797	36.3724	38.725	51.1066
ENSMUSG00000036594	H2-Aa	83.7562	131.508	133.514	196.162	166.902	167.657	125.48	177.607	262.04
ENSMUSG00000058126	Tpm3-rs7	83.4069	64.1975	66.3424	66.1444	63.147	65.8401	49.9983	62.9831	62.3517
ENSMUSG00000022587	Ly6e	83.133	77.5904	69.9906	56.8775	61.8629	56.7838	48.6844	61.4288	69.8818
ENSMUSG00000026341	Actr3	82.6055	50.2385	45.0615	32.2109	28.7032	42.3532	24.3887	35.0498	48.8624
ENSMUSG00000032231	Anxa2	82.459	62.4606	67.5279	58.3252	53.9756	47.0345	46.1154	37.5905	47.2781
ENSMUSG00000002015	Bcap31	82.2085	72.0686	64.6331	73.3254	62.9073	61.2856	63.3261	67.2132	97.0388
ENSMUSG00000020857	Nme2	81.8106	71.344	69.7766	41.8384	61.0561	40.9759	38.9272	59.3594	54.2304
ENSMUSG00000025630	Hprt	81.711	69.8803	63.3474	65.8937	62.0419	59.4556	51.8292	66.0597	82.3064
ENSMUSG00000058655	Eif4b	81.6738	73.2169	70.7371	59.1748	61.9609	68.479	51.4065	62.1727	70.6076
ENSMUSG00000029840	Mtpn	81.4829	74.9786	68.8776	53.7471	50.2576	49.7549	37.718	44.1837	45.0567
ENSMUSG00000106831	Ube2n-ps1	81.4276	66.4912	62.2141	51.0138	44.2614	49.1647	43.061	45.4321	54.7263
ENSMUSG00000027808	Serp1	81.3426	71.5478	66.9921	44.1531	48.1601	54.864	44.0678	51.8414	55.8127
ENSMUSG00000049988	Lrrc25	81.2109	62.2001	54.2739	29.7807	28.1491	29.0519	23.1016	31.7028	31.4351
ENSMUSG00000038393	Txnip	80.9371	93.8097	102.909	168.031	178.281	234.608	126.793	144.631	171.736
ENSMUSG00000002108	Nr1h3	80.4872	65.81	52.0525	15.0765	15.24	16.3332	9.40893	17.8107	15.3696
ENSMUSG00000099875	Rbm3-ps	80.1502	60.5846	62.7678	30.3829	31.063	30.9693	45.2162	44.9843	68.9535
ENSMUSG00000036751	Cox6b1	79.6157	80.484	75.7837	45.5702	46.1273	44.6228	41.9454	50.7831	63.5938
ENSMUSG00000006611	Hfe	79.4092	60.9765	49.3481	40.3096	45.5732	46.6044	32.0386	41.6149	46.7704
ENSMUSG00000069662	Marcks	79.3207	76.5997	64.2971	108.903	107.584	107.611	61.5191	73.0592	79.4765
ENSMUSG00000017404	Rpl19	78.9599	71.661	73.0702	49.5596	59.4234	50.763	64.7279	68.6787	100.621
ENSMUSG00000028530	Jak1	78.9093	80.2504	82.237	111.561	113.269	144.888	84.9537	94.0816	97.2519
ENSMUSG00000032381	Ciao2a	78.9032	64.7199	57.0644	27.6442	30.3053	28.077	29.6833	29.7934	33.8924
ENSMUSG00000030654	Arl6ip1	78.8935	67.6074	61.9846	55.3755	59.6507	56.868	42.3422	50.1914	63.9168
ENSMUSG00000040314	Ctsg	78.6999	6.95684	5.19812	0.518217	0.374251	0.195385	2.42821	0.319092	0.940822
ENSMUSG00000026864	Hspa5	78.5576	70.6226	39.3854	59.3474	90.2878	86.2786	34.9872	27.3761	52.1229
ENSMUSG00000020612	Prkar1a	78.4256	70.2789	72.1994	90.0122	93.9878	100.182	68.2641	84.244	94.8668
ENSMUSG00000020733	Slc9a3r1	78.1284	73.2378	79.9808	61.5209	64.207	61.2229	62.2601	77.2679	84.5363
ENSMUSG00000002602	Axl	77.522	65.8065	48.7074	47.9167	51.1941	64.7551	22.2874	46.1913	42.5656
ENSMUSG00000066902	Rps23-ps2	77.4869	63.9255	85.7474	72.0525	76.2501	75.8659	98.2742	108.313	135.163
ENSMUSG00000018567	Gabarap	77.2601	69.0366	72.4826	56.101	55.2772	54.0978	49.8909	58.6393	73.5697
ENSMUSG00000020496	Rnf187	77.1934	67.6129	75.1123	76.2141	82.125	84.8435	72.4365	87.214	95.764
ENSMUSG00000063754	Gm10136	77.0736	69.7336	75.9286	53.0521	60.4714	59.2341	60.1575	75.1631	91.7544
ENSMUSG00000117438	Rpsa-ps7	76.9587	60.9426	73.6697	89.1687	98.4582	86.3476	118.618	138.106	162.318
ENSMUSG00000028478	Clta	76.8368	70.4773	65.5088	70.8626	74.8273	75.6036	62.7554	71.0997	94.8829
ENSMUSG00000078812	Eif5a	76.4438	54.4843	55.8148	44.7986	43.2845	39.7825	38.3028	42.7675	51.578
ENSMUSG00000032359	Ctsh	76.0993	63.7913	53.86	31.549	35.8505	34.9767	20.1213	31.716	34.5323
ENSMUSG00000076587	Igkv6-20	76.0509	169.196	16.6674	6.6044	11.7433	12.8006	15.8658	16.6484	36.8738
ENSMUSG00000071379	Hpcal1	76.0456	68.841	61.1201	60.5864	72.0348	77.6635	59.4468	70.4042	93.761
ENSMUSG00000068466	Gm5518	75.8449	56.9912	60.6313	49.3929	52.7084	51.6678	34.4739	41.9101	51.5831
ENSMUSG00000060938	Rpl26	75.7426	123.137	91.0479	72.3527	98.8487	76.3587	78.4711	83.0185	125.105
ENSMUSG00000059923	Grb2	75.629	58.0813	55.053	19.4048	40.1888	21.4094	28.5048	18.0917	39.046
ENSMUSG00000062825	Actg1	75.6077	114.991	70.598	105.499	92.7174	49.4796	45.111	82.2995	127.814
ENSMUSG00000000171	Sdhd	75.4547	64.5909	61.3013	41.2435	46.5535	49.707	39.1981	46.7945	55.625
ENSMUSG00000001847	Rac1	75.3855	70.5689	67.2828	79.437	77.3495	81.6975	59.1936	73.0751	80.9135
ENSMUSG00000002699	Lcp2	75.345	60.9135	55.4501	28.3036	24.2816	22.2312	19.9236	22.5523	27.6612
ENSMUSG00000083327	Vcp-rs	75.1075	64.4765	65.4689	63.5392	64.232	64.6003	51.2383	60.5367	65.1263
ENSMUSG00000086841	2410006H16Rik	75.0796	72.0771	76.0835	48.3678	54.2684	67.2372	51.6215	77.736	105.082
ENSMUSG00000114540	Gm6421	75.0132	42.4456	58.7439	41.9744	45.6525	48.9696	45.6131	44.6915	52.263
ENSMUSG00000029455	Aldh2	74.4067	73.7325	81.1488	83.2524	89.1475	102.467	72.5328	117.834	117.729
ENSMUSG00000058396	Gpr182	74.3403	88.3112	87.3035	228.308	211.597	248.637	201.76	219.407	208.164
ENSMUSG00000039196	Orm1	74.2778	82.0284	100.626	4.64818	10.3796	6.621	49.4451	30.2294	21.5821
ENSMUSG00000019832	Rab32	74.2115	65.1295	55.6996	31.7034	31.8707	30.9643	19.5289	26.0696	29.6048
ENSMUSG00000035199	Arl6ip5	74.0283	64.7794	65.971	72.6812	67.1047	67.1897	64.8969	64.2282	89.2346
ENSMUSG00000079225	Gm9531	73.9434	56.0964	58.8028	43.6592	45.2945	42.2502	36.2546	42.908	51.5798
ENSMUSG00000036438	Calm2	73.7423	71.5157	89.7341	127.165	114.149	112.446	97.8093	121.163	146.848
ENSMUSG00000060586	H2-Eb1	73.6147	107.091	98.8721	186.088	174.84	182.176	124.538	163.538	249.063
ENSMUSG00000027187	Cat	73.61	93.2812	109.143	59.1408	75.5677	75.3732	39.5039	68.7336	68.4508
ENSMUSG00000016427	Ndufa1	73.6004	65.9089	75.9541	46.0774	52.1303	45.694	39.9517	60.3682	74.0737
ENSMUSG00000060743	H3f3a	73.5747	59.245	66.5932	42.6427	48.8892	44.664	45.0249	41.2249	52.6939
ENSMUSG00000015839	Nfe2l2	73.5087	63.3713	55.8652	48.5945	50.1532	45.3556	38.4264	43.1597	52.7312
ENSMUSG00000029622	Arpc1b	73.4453	71.2171	51.4766	41.4632	35.3424	34.6096	40.4634	32.509	43.8201
ENSMUSG00000031029	Eif3f	73.0514	68.1835	66.1675	61.2464	67.3392	69.0274	65.1443	69.0879	107.005
ENSMUSG00000030830	Itgal	72.9808	68.5633	59.4161	38.7029	29.0126	35.1407	25.7052	32.7852	24.3467
ENSMUSG00000085342	Gm12254	72.7496	66.5024	73.047	60.4696	67.9417	59.158	77.719	104.264	125.51
ENSMUSG00000034868	Myl12b	72.3719	64.7056	62.3589	44.2213	43.3046	42.4108	40.7027	45.5139	58.4096
ENSMUSG00000064366	mt-Tl2	72.02	140.963	212.407	118.123	165.399	135.218	107.944	81.5855	58.6825
ENSMUSG00000061808	Ttr	72.006	236.234	163.129	34.6454	65.5488	58.3852	31.1624	64.0907	67.46
ENSMUSG00000076934	Iglv1	71.7254	60.2002	80.5133	36.1331	28.0819	27.7992	82.9173	76.7077	113.199
ENSMUSG00000060143	Gm10076	71.6848	65.0828	61.9771	34.6381	37.0519	48.1973	35.1698	30.0412	49.0464
ENSMUSG00000030341	Tnfrsf1a	71.6645	64.8661	66.2692	78.703	81.1175	89.7842	70.4742	83.8724	98.4673
ENSMUSG00000030187	Klra2	71.6473	64.3306	54.2351	18.4719	16.694	14.6337	12.0459	15.609	15.828
ENSMUSG00000003379	Cd79a	71.4933	76.5788	81.113	97.7392	117.957	153.975	148.356	163.754	219.401
ENSMUSG00000083411	Rpl30-ps10	71.4013	68.3678	76.8413	59.5311	64.1314	56.7652	73.9605	82.7247	115.894
ENSMUSG00000026656	Fcgr2b	71.2633	105.78	103.522	201.185	189.764	237.042	171.991	221.008	246.418
ENSMUSG00000034437	Gm9761	71.2516	47.2142	51.8641	64.0665	62.0582	56.7451	46.1168	52.8501	58.1739
ENSMUSG00000093861	Igkv1-110	70.9884	81.5009	91.3752	46.8825	26.9423	25.7301	86.6336	60.3495	77.8504
ENSMUSG00000036478	Btg1	70.6159	76.9503	84.1061	47.8672	52.9786	55.8272	64.6961	58.1745	85.7122
ENSMUSG00000067547	Gm7666	70.6092	54.0861	50.9005	54.9125	51.5473	58.611	43.4027	58.861	65.1754
ENSMUSG00000021477	Ctsl	70.603	74.6582	63.0406	39.4659	58.1345	69.7396	41.1049	53.9416	61.4536
ENSMUSG00000028599	Tnfrsf1b	70.3187	55.6765	54.1212	61.5176	49.5576	47.3715	32.7086	36.8229	41.0518
ENSMUSG00000082516	Gm13342	70.2873	59.0942	53.1866	36.709	36.5916	26.6545	30.691	41.9753	38.5052
ENSMUSG00000019173	Rab5c	70.1998	63.2544	61.5967	58.5302	58.0393	80.1154	59.0536	66.4377	75.7242
ENSMUSG00000060703	Cd302	70.1642	70.6886	55.0656	37.2618	40.9611	42.7744	33.8495	45.1248	49.5261
ENSMUSG00000033307	Mif	69.9033	59.5122	40.2496	25.1422	29.6663	25.0314	23.4035	24.2483	31.7222
ENSMUSG00000093798	Gm8355	69.8528	61.3348	56.751	66.2046	67.7616	54.294	33.2243	40.9185	52.388
ENSMUSG00000091086	Rpl6l	69.6619	70.9304	72.023	58.6134	66.4691	64.5505	72.3029	77.7369	113.14
ENSMUSG00000060126	Tpt1	69.657	69.1925	66.3374	58.0274	61.7547	65.5937	65.3675	67.5198	87.5436
ENSMUSG00000037902	Sirpa	69.5426	60.5053	47.7246	21.2324	18.9192	47.2424	22.0507	13.3612	11.6096
ENSMUSG00000094392	Gm3788	69.3828	60.8719	98.6617	129.129	123.046	93.3108	168.317	193.086	233.54
ENSMUSG00000026895	Ndufa8	69.3689	66.0856	65.4004	57.4637	66.3545	58.6997	47.4929	64.1378	73.6379
ENSMUSG00000038274	Fau	69.2688	59.1474	74.8006	55.4234	61.7195	59.4078	65.0161	62.0579	102.958
ENSMUSG00000020849	Ywhae	69.2426	61.4937	57.2255	60.8578	58.8869	56.6794	49.9969	53.9275	66.8977
ENSMUSG00000076613	Ighg2b	69.1307	58.23	46.8621	6.54456	9.20083	6.00972	63.2242	62.7277	107.774
ENSMUSG00000010307	Tmem86a	69.0934	55.2086	46.728	33.8144	42.4003	48.9957	23.3203	46.3865	49.8004
ENSMUSG00000070729	Gm12966	68.9206	56.3651	77.9425	30.6451	54.7297	84.8744	45.8146	56.734	78.7216
ENSMUSG00000081953	Gm12435	68.8518	58.0711	55.3665	51.9103	45.7134	44.5311	37.518	46.1177	51.2305
ENSMUSG00000035929	H2-Q4	68.5598	97.9217	95.4524	112.257	109.827	121.524	88.4884	116.498	195.866
ENSMUSG00000040078	Ptges3-ps	68.4203	55.0875	51.3688	43.7397	55.2915	42.7607	32.3534	44.2489	41.3875
ENSMUSG00000007815	Rhoa	68.4192	59.1206	57.4516	52.5174	52.1512	53.4926	40.9844	50.6076	56.0359
ENSMUSG00000098428	Gm2260	68.2012	42.5974	59.6111	41.6369	35.0334	44.3417	45.7396	39.7732	52.2033
ENSMUSG00000031059	Ndufb11	68.1005	53.4114	68.8355	48.6622	56.712	55.3574	54.3636	62.4482	82.9269
ENSMUSG00000026822	Lcn2	68.0308	14.9151	35.31	1.95449	2.44904	1.7345	15.7986	2.4068	3.61033
ENSMUSG00000028745	Capzb	67.9812	51.5251	50.3904	35.5109	35.9989	41.4446	33.9832	36.9279	49.5371
ENSMUSG00000038976	Ppp1r9b	67.9413	58.4396	61.2659	60.863	57.6656	65.2678	39.9852	54.1971	50.4862
ENSMUSG00000025491	Ifitm1	67.8232	36.2161	112.575	15.5706	22.4518	18.8568	71.903	23.6241	41.0882
ENSMUSG00000035697	Arhgap45	67.772	67.6732	80.898	91.3231	88.2038	96.874	87.2993	98.6622	107.857
ENSMUSG00000051839	Gypa	67.6629	26.0761	43.689	0.791908	0.603702	0.0895853	1.69162	0.0696596	0.294057
ENSMUSG00000024679	Ms4a6d	67.5857	60.6097	45.6364	12.8234	15.2734	11.0018	7.88235	10.1449	9.98583
ENSMUSG00000031818	Cox4i1	67.2167	56.5798	60.2294	49.7085	37.2468	49.7634	42.8607	48.8581	54.2562
ENSMUSG00000021200	Asb2	67.204	41.15	35.5756	7.77284	6.58393	4.28509	2.96793	5.28667	5.43286
ENSMUSG00000059751	Rps3a3	67.1708	53.7762	62.7515	72.9961	74.3005	68.7781	71.4138	90.2688	121.298
ENSMUSG00000083041	Gmfg-ps	67.1597	48.1801	54.3875	39.414	35.7525	40.703	53.0187	51.7007	82.4433
ENSMUSG00000001020	S100a4	67.1269	46.3723	61.4672	60.2689	47.0296	29.8369	46.4308	33.6473	53.6497
ENSMUSG00000111897	Gm19810	66.9969	60.7959	58.7125	30.7224	36.2594	25.719	37.3637	52.5666	59.902
ENSMUSG00000098112	Bin2	66.9149	51.9552	51.7796	24.1715	23.2471	21.1099	26.2181	25.8975	26.5087
ENSMUSG00000029084	Cd38	66.9135	70.0406	62.3702	75.3657	99.4689	100.009	78.1398	105.296	109.216
ENSMUSG00000031762	Mt2	66.8278	18.4674	73.9318	11.6222	10.1503	9.53807	41.6442	28.2018	49.7997
ENSMUSG00000094335	Igkv1-117	66.8077	79.3664	95.6644	35.9456	34.5904	36.4648	114.071	79.4967	85.3434
ENSMUSG00000045551	Fpr1	66.7305	59.4006	53.7472	18.6206	17.4287	23.0452	21.0595	26.6393	22.712
ENSMUSG00000027368	Dusp2	66.7107	71.0487	75.7551	30.1478	36.1752	45.8514	48.1262	48.0885	64.149
ENSMUSG00000029465	Arpc3	66.5557	47.6831	50.991	44.6538	42.7347	44.563	37.6817	41.72	54.4119
ENSMUSG00000038467	Chmp4b	66.5102	55.0007	57.3073	46.326	47.3521	48.2887	38.6708	45.0166	59.6731
ENSMUSG00000025794	Rpl14	66.4703	61.8408	62.5412	45.4555	48.0879	46.5732	52.7398	54.8106	88.0143
ENSMUSG00000026094	Stk17b	66.0689	65.6704	74.7078	35.7066	42.9907	50.9201	54.9315	63.3343	78.6261
ENSMUSG00000047965	Rpl9-ps7	65.9171	60.2865	69.1272	63.9669	63.9899	66.1339	75.675	83.7041	110.754
ENSMUSG00000051457	Spn	65.5599	47.0314	44.2435	17.2298	13.566	8.32592	15.3644	13.6823	16.7932
ENSMUSG00000019370	Calm3	65.226	49.4004	50.9723	56.4886	54.1041	55.0687	35.8562	42.8785	44.2221
ENSMUSG00000034708	Grn	65.1843	59.5406	54.6495	41.7476	46.1292	55.3905	24.836	39.2459	37.671
ENSMUSG00000020120	Plek	65.17	53.5109	63.613	30.5283	28.3085	27.6912	25.0526	22.2451	27.2803
ENSMUSG00000020717	Pecam1	65.1406	62.2832	51.1339	73.2753	75.9997	86.3953	55.2332	66.9167	70.1316
ENSMUSG00000056708	Ier5	64.768	56.5566	60.0199	63.7609	55.2574	63.5457	63.6727	62.5939	83.4045
ENSMUSG00000056091	St3gal5	64.6295	57.1134	54.9985	33.3714	40.1018	46.412	27.0213	39.6335	45.7453
ENSMUSG00000028234	Rps20	64.6283	59.9502	76.0514	48.6526	51.2621	45.2165	24.1223	48.4145	72.4315
ENSMUSG00000038462	Uqcrfs1	64.589	60.0579	62.3903	40.9247	42.6051	44.2454	39.2862	48.5903	60.1615
ENSMUSG00000036181	H1f2	64.5427	52.3153	63.701	22.8034	45.7312	58.2876	29.1214	34.6978	55.1963
ENSMUSG00000025993	Slc40a1	64.3892	53.6222	44.2067	53.5199	54.1605	67.2192	39.5927	63.4768	63.6376
ENSMUSG00000019818	Cd164	64.3865	67.2298	53.9998	61.6481	64.0796	68.308	47.6302	63.9844	69.8898
ENSMUSG00000079641	Rpl39	64.1939	68.5639	74.452	43.6818	46.6965	40.5599	54.9876	62.6053	85.218
ENSMUSG00000015355	Cd48	64.1348	54.4215	51.8777	31.3086	25.8613	22.1006	25.5876	27.9556	34.4234
ENSMUSG00000083396	Gm15542	63.8414	56.037	51.5309	84.5718	86.5997	65.48	33.3606	42.2073	53.0501
ENSMUSG00000113198	Gm6988	63.6803	56.838	52.2958	27.7683	34.1339	34.2822	37.5132	51.1464	56.8405
ENSMUSG00000084830	Gm14539	63.6221	71.7221	56.3533	38.1715	60.4039	40.5885	57.0858	55.8545	81.8987
ENSMUSG00000034993	Vat1	63.5978	69.7989	52.9469	71.4474	73.8946	78.5737	46.9028	70.5283	72.6299
ENSMUSG00000024966	Stip1	63.4686	48.6213	44.1489	49.3178	57.686	48.8672	23.6318	31.6925	35.5194
ENSMUSG00000048758	Rpl29	63.383	20.7939	21.3636	17.7661	16.5584	19.4171	13.7282	13.48	22.5501
ENSMUSG00000040249	Lrp1	63.183	49.4125	36.083	38.0862	33.0486	48.7726	14.8695	31.6533	19.6147
ENSMUSG00000002603	Tgfb1	63.1312	52.6037	48.1214	64.3026	50.8692	60.2104	38.8159	51.3295	65.7878
ENSMUSG00000022982	Sod1	63.129	60.8063	61.8755	35.3147	41.9035	37.7642	34.1595	44.3953	60.145
ENSMUSG00000068220	Lgals1	62.8462	42.5528	55.6353	88.8338	94.366	75.209	113.533	117.669	107.159
ENSMUSG00000001924	Uba1	62.7065	55.0796	53.185	60.4093	59.8218	66.6503	46.4651	57.7651	56.5571
ENSMUSG00000099227	Mir8114	62.6888	48.4227	61.9913	58.3155	44.4342	74.0639	38.1565	48.1268	45.1515
ENSMUSG00000047187	Rab2a	62.5023	60.6797	60.2453	68.1882	71.6822	72.3511	52.9739	62.9137	79.8313
ENSMUSG00000021908	Ncoa4-ps	62.4558	48.2597	41.4645	31.0207	33.4541	42.6888	21.7471	33.4148	24.4683
ENSMUSG00000029614	Rpl6	62.4433	55.9386	54.2736	41.3307	45.3206	49.0176	47.6491	44.7833	68.1287
ENSMUSG00000029372	Ppbp	62.3532	40.4453	47.4937	6.13281	8.02405	7.08156	25.5597	13.6094	10.4262
ENSMUSG00000066180	Gm10155	62.2109	51.9313	55.4423	42.6522	44.1287	41.8098	40.295	56.3667	76.3852
ENSMUSG00000030738	Eif3c	62.1991	53.2381	49.9881	46.0161	45.9653	49.6307	38.6937	46.514	54.9515
ENSMUSG00000059058	Tma7-ps	62.1773	37.7019	53.8131	34.6381	29.2079	29.7096	30.2525	49.8394	44.5904
ENSMUSG00000021486	Prelid1	62.1612	48.3395	46.4023	35.867	33.7191	35.0367	33.1592	32.1099	43.3784
ENSMUSG00000037706	Cd81	62.1585	65.2421	47.6015	83.8903	88.3534	89.5972	66.4827	84.3394	114.359
ENSMUSG00000062960	Kdr	62.0874	83.7793	93.0103	228.084	220.548	275.847	197.259	266.427	252.555
ENSMUSG00000027533	Fabp5	62.0733	47.0701	13.5992	22.6214	25.2238	17.6822	8.19863	9.93232	8.14635
ENSMUSG00000058443	Rpl10-ps3	62.0505	60.5737	50.2488	29.8291	34.7865	42.6027	25.0136	26.6499	40.963
ENSMUSG00000060063	Alox5ap	62.014	39.0148	58.8089	27.7393	29.411	33.3577	41.7535	24.8146	38.1866
ENSMUSG00000058927	Gm10053	61.9658	46.5638	44.3096	34.748	33.7652	27.3543	23.5582	35.0385	40.0213
ENSMUSG00000047905	Gm8566	61.8982	63.9062	60.7947	45.5138	52.4029	43.7841	45.7584	67.1303	89.8604
ENSMUSG00000029430	Ran	61.7224	42.1151	44.6994	36.2659	36.026	32.4265	26.8665	33.3279	41.5634
ENSMUSG00000040616	Tmem51	61.5717	56.9697	48.4424	32.7815	36.9836	37.8722	23.7718	35.5965	43.2826
ENSMUSG00000055805	Fmnl1	61.5351	52.5311	58.8369	38.659	31.7062	36.0245	31.7994	28.4647	36.6046
ENSMUSG00000065420	Mir142b	61.4251	41.366	33.9066	15.1728	23.4867	30.2264	21.9222	27.4236	34.6544
ENSMUSG00000027423	Snx5	61.4055	59.1275	54.6083	56.9424	60.8854	65.7062	52.2375	58.05	73.3144
ENSMUSG00000045763	Basp1	61.343	48.5497	44.9066	18.9061	21.0194	15.1744	6.7516	11.4621	12.3597
ENSMUSG00000070713	Gm10282	61.3258	28.5016	31.4359	18.3385	14.998	17.3051	15.0694	15.7131	21.4567
ENSMUSG00000021759	Plpp1	61.27	85.1383	98.2412	170.128	184.256	211.02	229.636	263.491	286.14
ENSMUSG00000017446	C1qtnf1	61.2682	71.8775	74.3409	108.713	115.262	160.276	88.451	95.9768	87.324
ENSMUSG00000081684	Rps2-ps13	61.0232	42.798	48.305	48.5012	39.5438	44.7282	48.2486	42.762	57.2338
ENSMUSG00000015656	Hspa8	60.711	54.7509	43.4115	55.0926	48.2853	49.7395	37.0311	42.706	51.6691
ENSMUSG00000048031	Fcrl5	60.5496	51.8417	41.3458	4.60491	6.91907	0.704013	0.41629	0.547485	0.483427
ENSMUSG00000052310	Slc39a1	60.5425	53.3914	46.0384	52.6916	57.9218	65.7714	44.7262	51.2392	53.6397
ENSMUSG00000062070	Pgk1	60.4215	44.8318	26.5378	21.05	20.9771	19.4949	16.7078	17.4248	22.1662
ENSMUSG00000032870	Smap2	60.4066	59.7795	64.5759	83.1804	83.366	97.6542	79.5507	89.0189	102.606
ENSMUSG00000035540	Gc	60.2386	145.081	122.955	22.7451	50.247	49.0791	40.0789	68.3126	73.9113
ENSMUSG00000013707	Tnfaip8l2	60.1389	50.2723	46.2006	28.896	28.4687	23.7027	30.6031	26.1005	38.3718
ENSMUSG00000104913	Gm6560	60.1043	53.6647	36.7622	37.5364	32.5875	32.1133	26.082	26.2141	28.2369
ENSMUSG00000026360	Rgs2	60.0087	50.5727	42.0866	27.5255	25.1714	24.2296	21.8623	22.5836	28.6533
ENSMUSG00000020357	Flt4	59.9967	59.7469	69.2288	127.44	132.473	203.968	92.8354	129.936	114.044
ENSMUSG00000026880	Stom	59.9268	42.8111	38.4099	30.1258	29.7336	32.0367	20.1574	25.7658	26.7183
ENSMUSG00000038387	Rras	59.9151	61.828	55.3951	65.4944	65.7844	69.6927	58.0853	73.3509	81.6289
ENSMUSG00000068141	Gm10232	59.8906	40.2431	39.1836	37.212	36.5348	34.4078	31.3731	37.2764	50.1514
ENSMUSG00000064350	mt-Ty	59.7964	183.497	256.755	55.4469	164.757	156.467	326.608	109.512	58.5809
ENSMUSG00000028249	Sdcbp	59.7921	50.68	44.0794	41.8964	40.849	42.9315	27.1897	36.3942	38.8157
ENSMUSG00000033860	Fgg	59.6116	87.6582	98.1424	5.3573	10.4139	8.69848	33.0643	32.8961	20.077
ENSMUSG00000028713	Cyp4b1	59.5046	69.5667	82.2216	181.091	228.477	247.889	155.204	233.268	245.275
ENSMUSG00000021457	Syk	59.4623	49.6868	44.4074	25.2941	28.0807	34.3784	20.8148	24.2548	23.1667
ENSMUSG00000045128	Rpl18a	58.7382	53.5652	64.6029	61.0207	67.9033	68.0102	86.3445	83.8688	127.818
ENSMUSG00000005142	Man2b1	58.6887	55.6342	47.4432	60.3992	65.9703	75.3394	36.6226	56.3319	61.4353
ENSMUSG00000018965	Ywhah	58.6596	47.8363	43.6681	37.0776	36.3646	35.1962	22.5428	29.6331	17.8543
ENSMUSG00000032766	Gng11	58.6237	70.923	78.8061	113.125	121.458	115.934	97.4403	114.157	134.63
ENSMUSG00000021091	Serpina3n	58.5898	36.697	41.5062	3.02707	4.92151	4.83853	28.0931	10.1034	5.58777
ENSMUSG00000015837	Sqstm1	58.5636	54.6712	54.6518	46.0938	46.8779	51.6505	35.5887	45.3921	56.0005
ENSMUSG00000100153	Ppp1ccb	58.4706	49.3935	49.9629	45.7492	44.4579	42.83	42.3838	46.1141	56.9992
ENSMUSG00000110686	Gm45855	58.4663	48.1606	45.678	40.6801	44.2376	44.0147	48.0145	49.9537	69.6464
ENSMUSG00000041481	Serpina3g	58.4369	64.5198	50.6453	61.3367	46.834	56.3984	35.5378	32.0234	50.0935
ENSMUSG00000013160	Atp6v0d1	58.3636	49.3546	48.4496	40.4166	41.7749	43.4815	33.2191	39.2584	54.1688
ENSMUSG00000024953	Prdx5	58.3137	46.698	46.8536	28.481	33.5985	24.7888	25.1727	31.6181	42.6996
ENSMUSG00000094075	Ighv1-80	58.2724	51.0436	73.6787	11.3857	22.7506	7.85975	41.6584	26.7716	56.9425
ENSMUSG00000039115	Itga9	58.1003	56.9725	45.5051	52.7175	48.5445	69.2947	28.8247	50.947	46.1073
ENSMUSG00000057191	AB124611	57.953	45.5102	44.0941	20.5881	21.0373	23.4105	22.0109	24.1111	29.7703
ENSMUSG00000076612	Ighg2c	57.6626	70.4017	48.4313	6.41417	8.94523	4.47184	234.007	144.844	348.536
ENSMUSG00000042312	S100a13	57.6553	59.4474	57.0211	52.9806	53.4609	50.3907	46.754	55.5404	73.4731
ENSMUSG00000038014	Fam120a	57.5585	48.8313	48.6929	55.2505	50.4928	57.1746	37.7096	48.4386	45.3139
ENSMUSG00000056076	Eif3b	57.5172	43.2756	45.4377	46.3475	47.5278	47.7291	35.8962	44.2388	48.9948
ENSMUSG00000032434	Cmtm6	57.2221	55.5259	61.2765	63.1883	61.92	63.2435	54.1075	65.8462	71.6072
ENSMUSG00000009630	Ppp2cb	57.0935	42.014	51.3305	43.8341	45.6463	44.4707	37.5154	42.0171	55.0394
ENSMUSG00000036752	Tubb4b	57.056	36.6257	37.7007	40.0428	32.7788	33.1187	30.6595	37.5202	37.0651
ENSMUSG00000040128	Pnrc1	57.0077	47.3483	49.4307	45.4297	47.3527	54.3729	49.2643	55.8775	70.4306
ENSMUSG00000028788	Ptp4a2	56.9667	49.5268	46.5182	34.5577	33.469	34.8811	25.7939	35.363	41.201
ENSMUSG00000021262	Evl	56.8417	51.8542	39.1646	21.9314	22.0506	22.5749	20.1269	20.8772	26.1459
ENSMUSG00000026223	Itm2c	56.8298	38.4777	36.1474	57.0803	48.3405	69.6926	42.0635	51.8122	42.6984
ENSMUSG00000001729	Akt1	56.6221	49.006	49.1052	49.1597	48.5097	55.9425	39.4142	48.4982	54.2508
ENSMUSG00000029570	Lfng	56.6145	48.4649	44.1195	43.1948	50.2471	59.9762	35.6221	39.8709	53.108
ENSMUSG00000048234	Rnf149	56.6136	46.594	45.1182	24.3715	21.1156	22.9339	19.8509	17.3082	21.2091
ENSMUSG00000028356	Ambp	56.5015	112.844	104.214	14.9025	28.4113	29.1827	38.3605	37.7632	39.3978
ENSMUSG00000031765	Mt1	56.436	37.9893	64.3231	19.7389	21.9378	24.095	52.7786	46.2771	76.8439
ENSMUSG00000075700	Selenot	56.1919	50.6766	49.252	46.2466	46.4972	42.7682	33.0053	38.1476	44.2428
ENSMUSG00000085917	Gm15899	56.0378	42.3118	43.6087	31.4545	31.5786	22.9509	28.1764	39.4826	30.9528
ENSMUSG00000014867	Surf4	56.0146	47.2811	44.4256	44.4435	46.552	46.8847	33.1606	38.2318	43.8009
ENSMUSG00000027775	Mfsd1	55.9824	47.9489	44.4297	41.439	41.9894	42.8225	29.1205	38.6548	42.6717
ENSMUSG00000003420	Fcgrt	55.9796	56.1011	57.2599	95.094	112.567	119.351	89.2304	113.963	149.167
ENSMUSG00000018008	Cyth4	55.952	41.1669	41.6995	20.9385	19.6172	15.6996	12.9794	15.4367	16.9947
ENSMUSG00000020440	Arf5	55.8819	41.1272	47.294	39.9185	38.7715	42.4213	39.5807	41.0061	55.3303
ENSMUSG00000026814	Eng	55.7371	71.1023	88.421	247.947	288.193	313.14	206.988	249.48	266.999
ENSMUSG00000000787	Ddx3x	55.7254	51.2887	51.7701	53.5771	49.5898	56.0336	42.4504	48.6045	50.9529
ENSMUSG00000093938	Evi2b	55.6094	36.0773	37.7444	15.2987	20.4465	12.6505	11.3162	11.9163	19.5644
ENSMUSG00000048163	Selplg	55.5956	47.9555	59.2836	28.9147	25.8685	25.5121	35.7409	27.1648	39.9146
ENSMUSG00000024085	Man2a1	55.4921	54.9	50.2798	63.6087	68.0776	86.3937	53.5355	75.4973	59.5782
ENSMUSG00000066270	Gm10157	55.4819	41.7874	47.6455	34.6255	29.2727	27.1855	36.162	37.1535	50.8766
ENSMUSG00000063328	Gm9396	55.1328	47.6156	55.8249	32.0647	35.2093	37.4646	47.4864	61.7513	71.3521
ENSMUSG00000026548	Slamf9	55.1244	44.8884	36.0297	12.0462	13.55	9.62308	6.41302	8.87244	9.56561
ENSMUSG00000021242	Npc2	55.1069	53.3818	47.7922	43.5455	44.7011	48.6909	31.4546	42.9635	53.2408
ENSMUSG00000074516	Gm10709	55.0218	50.0679	49.8157	35.1793	47.585	44.485	55.5681	68.6528	89.9455
ENSMUSG00000040952	Rps19	54.9922	50.9493	48.6006	30.8243	32.3252	39.0502	30.8998	33.906	52.8068
ENSMUSG00000018593	Sparc	54.8628	63.8598	64.086	143.037	166.178	163.457	118.305	121.154	110.558
ENSMUSG00000057729	Prtn3	54.7457	6.32414	5.61796	0.475396	0.476075	0.242318	3.30462	0.500115	0.795587
ENSMUSG00000104213	Ighd	54.6299	72.218	67.3314	78.4759	90.3	122.895	121.568	122.119	151.847
ENSMUSG00000070493	Chchd2	54.5528	57.4533	57.3034	38.6878	39.433	41.2889	34.8418	42.1891	51.3377
ENSMUSG00000024300	Myo1f	54.417	43.4934	41.4264	31.8147	26.3932	21.9946	21.4419	18.7352	23.0197
ENSMUSG00000022817	Itgb5	54.2755	43.866	34.8635	28.5004	34.7854	38.6459	13.2932	22.8681	23.0555
ENSMUSG00000067608	Pcna-ps2	54.268	40.7386	36.9308	29.6209	22.78	21.2647	20.5299	24.0636	27.6014
ENSMUSG00000075312	Gm13597	54.2619	46.7883	42.3566	56.1368	55.8982	63.709	34.0174	41.535	48.6285
ENSMUSG00000064347	mt-Ta	54.2438	126.246	201.943	27.7354	94.4569	114.349	185.608	51.303	33.2542
ENSMUSG00000030214	Plbd1	54.2245	42.7941	46.9358	46.2851	40.4499	43.1209	35.8652	49.8662	50.0773
ENSMUSG00000031400	G6pdx	54.1639	35.0057	32.9069	19.521	19.0091	17.9341	17.6434	16.4659	17.2322
ENSMUSG00000046546	Fam43a	54.1384	52.4179	42.3118	69.448	62.7265	69.4399	35.3521	44.4569	45.2824
ENSMUSG00000111686	Rab7-ps1	54.0715	45.8883	58.9091	53.3911	60.0382	71.0535	45.7193	63.7412	61.4509
ENSMUSG00000021248	Tmed10	54.0182	45.5783	40.9585	31.3747	30.6504	34.4395	19.327	26.3149	29.634
ENSMUSG00000074280	Gm6166	54.0044	30.0594	13.7397	21.1936	22.8263	15.1092	9.24591	8.34029	6.93892
ENSMUSG00000041378	Cldn5	53.7951	71.6408	79.0071	138.332	154.256	168.487	161.482	225.585	292.193
ENSMUSG00000020154	Ptprb	53.7042	86.0932	90.6513	224.978	230.494	265.79	146.786	219.988	149.14
ENSMUSG00000034484	Snx2	53.6745	54.6344	48.7632	61.1775	64.0415	67.5345	49.4764	57.8787	69.9905
ENSMUSG00000062038	Gm10108	53.5418	32.9238	38.827	23.4676	24.4806	22.6582	22.9186	26.229	27.8255
ENSMUSG00000002944	Cd36	53.4543	58.1393	46.6195	79.6297	84.122	89.2531	41.3128	34.9334	34.734
ENSMUSG00000005681	Apoa2	53.4348	157.562	149.633	24.3215	51.4676	40.6912	23.0318	51.3976	50.535
ENSMUSG00000055447	Cd47	53.422	47.6728	45.9031	60.9727	53.7151	55.7084	37.5493	48.9765	31.0397
ENSMUSG00000052270	Fpr2	53.2123	40.1756	42.0109	8.15266	6.2037	5.80215	8.95372	8.39644	7.99717
ENSMUSG00000066366	Serpina1a	53.186	161.682	162.442	15.8243	52.8092	45.7293	54.7574	109.716	83.4829
ENSMUSG00000102037	Bcl2a1a	53.1661	49.4847	34.3071	13.058	13.765	6.80429	4.802	6.6012	10.9117
ENSMUSG00000033953	Ppp3r1	53.0973	42.5235	40.1393	27.2968	26.905	25.0978	20.3088	25.6193	30.5279
ENSMUSG00000071041	Impdh2-ps	52.9543	37.5481	37.3743	28.4896	29.1493	27.0697	24.6068	27.8694	31.7744
ENSMUSG00000002147	Stat6	52.8888	47.9231	46.9612	44.5483	44.2458	48.9109	31.9298	39.5106	40.8406
ENSMUSG00000018381	Abi3	52.8261	43.8093	40.381	24.1413	27.1553	25.749	20.7434	23.8332	26.0776
ENSMUSG00000027828	Ssr3	52.7794	45.5263	40.7365	40.2489	38.1866	39.3646	28.9678	32.6301	38.037
ENSMUSG00000094420	Igkv10-96	52.7155	72.2778	79.3842	29.7898	29.4401	25.9739	52.2468	53.0673	97.723
ENSMUSG00000024393	Prrc2a	52.687	45.0889	44.0053	52.0245	45.6058	55.3897	30.0173	39.7978	33.2019
ENSMUSG00000071644	Eef1g	52.6154	52.8428	52.3682	46.5762	51.7465	53.3936	48.2343	50.3242	67.551
ENSMUSG00000045930	Clec14a	52.554	75.188	58.1949	159.712	181.288	198.587	88.9068	101.042	103.117
ENSMUSG00000052212	Cd177	52.4082	9.06298	18.6807	3.88248	3.66979	2.5908	8.08238	2.06343	3.16776
ENSMUSG00000001025	S100a6	52.3604	29.0656	62.571	21.7857	18.0409	11.7497	25.315	15.7404	31.1927
ENSMUSG00000034707	Gns	52.3032	43.5284	34.6154	31.3103	34.336	38.6226	19.8299	31.4283	30.7097
ENSMUSG00000028494	Plin2	52.2627	42.3701	42.2703	38.3555	41.8044	36.8291	18.9885	20.7374	26.6704
ENSMUSG00000034330	Plcg2	52.2494	39.2129	39.144	30.3174	31.2299	30.9638	23.4508	28.4673	29.8965
ENSMUSG00000026032	Ndufb3	52.2319	37.8941	38.7791	25.2295	25.3182	24.8758	24.7148	29.4395	37.037
ENSMUSG00000058546	Rpl23a	52.1898	41.979	43.3331	38.8877	36.3006	38.9448	41.6943	33.5105	63.8667
ENSMUSG00000029063	Nadk	52.161	46.1566	44.4001	27.5387	24.5542	21.2576	14.7513	25.9769	15.9146
ENSMUSG00000043633	Fam221b	52.1475	48.7587	49.906	43.7065	45.8116	42.7567	39.9516	46.0936	60.111
ENSMUSG00000084131	Rpl3-ps2	52.1076	38.5745	38.8734	31.2035	34.2917	39.677	37.5042	34.3547	49.0426
ENSMUSG00000017760	Ctsa	52.1072	43.0317	38.6049	36.6193	38.4464	38.7204	27.6673	37.0185	45.8273
ENSMUSG00000058818	Pirb	52.0905	36.1747	36.2879	13.7215	14.1838	13.6159	15.3924	12.8976	14.3346
ENSMUSG00000027404	Snrpb	52.0465	42.1996	46.0445	37.0187	40.5912	40.2611	35.3043	37.1634	45.0957
ENSMUSG00000082475	Gm7206	51.9891	47.3082	58.4706	51.9657	58.9478	42.2503	67.1949	82.4797	119.815
ENSMUSG00000032725	Folr2	51.9786	50.1742	38.7884	29.2278	32.9117	46.9732	26.7319	48.3429	47.8865
ENSMUSG00000004980	Hnrnpa2b1	51.9348	41.7317	40.8379	42.6923	35.9924	33.0969	26.023	31.2398	35.0622
ENSMUSG00000034024	Cct2	51.9054	40.0349	39.623	31.9748	33.2422	32.5619	30.64	30.8443	42.5653
ENSMUSG00000046341	Gm11223	51.8955	24.4376	24.8481	19.1376	19.1808	20.9666	11.4288	14.3027	19.1884
ENSMUSG00000051255	Gm6563	51.8827	48.7996	47.3773	37.3468	37.382	37.1321	31.8616	38.5359	50.0807
ENSMUSG00000022181	C6	51.8087	40.0029	29.4816	19.6421	28.8187	38.7422	19.8999	41.8566	35.4558
ENSMUSG00000059108	Ifitm6	51.7599	13.8742	28.4688	4.90315	4.52349	4.47291	11.5516	6.1575	8.4828
ENSMUSG00000025980	Hspd1	51.7284	42.7145	41.0706	30.1602	30.8489	24.9152	18.5561	23.4086	26.2232
ENSMUSG00000001175	Calm1	51.5878	44.9922	40.268	36.6763	32.5087	33.3042	24.6974	31.1093	33.9969
ENSMUSG00000095690	Rab11b-ps2	51.5064	49.0275	41.3844	50.3484	51.5341	56.6937	38.9336	45.4667	51.3348
ENSMUSG00000083097	Gm14494	51.3824	34.2278	34.9324	38.0422	29.8307	36.4029	32.339	40.0968	52.4707
ENSMUSG00000046993	Gm5637	51.3022	46.3767	40.8414	37.0216	31.2736	38.805	34.3349	37.4439	41.8202
ENSMUSG00000059498	Fcgr3	51.2699	40.7405	31.8533	25.2696	26.6824	30.1597	19.107	25.4154	30.704
ENSMUSG00000000278	Scpep1	51.2323	51.027	46.8962	52.6902	54.3206	55.9645	36.0665	50.0287	60.4406
ENSMUSG00000020708	Psmc5	51.138	46.1427	43.6857	38.285	35.2885	32.9537	28.9512	36.0733	47.6589
ENSMUSG00000110350	Gm10252	51.1315	42.6225	32.5994	10.4185	13.6911	13.7938	6.48442	9.51503	11.6847
ENSMUSG00000040462	Os9	51.0719	45.4152	45.0886	42.1617	50.6496	51.0912	40.5796	51.7996	52.6228
ENSMUSG00000040945	Rcc2	51.0224	38.3208	40.2533	37.705	36.5616	40.2271	26.4718	33.3974	34.1032
ENSMUSG00000032249	Anp32a	51.0184	45.9382	43.4711	38.934	38.3962	36.2777	32.3177	36.0301	44.3187
ENSMUSG00000028859	Csf3r	50.9389	41.7317	74.5579	26.5984	24.7144	25.4831	56.6608	25.8311	47.2977
ENSMUSG00000001123	Lgals9	50.9094	47.7007	50.3956	47.7811	57.4414	60.9644	33.9019	54.3996	55.248
ENSMUSG00000094006	Igkv4-59	50.8533	35.0871	25.243	13.1541	11.3286	10.1954	31.9241	23.2613	105.342
ENSMUSG00000067212	H2-T23	50.7053	57.6527	55.9463	68.642	75.0637	75.5312	58.2839	73.9899	105.649
ENSMUSG00000076677	Ighv6-3	50.6424	16.1393	37.8521	30.5152	10.8857	7.74936	14.1632	16.0905	21.202
ENSMUSG00000021957	Tkt	50.624	37.4233	30.2802	21.3999	21.4249	18.2193	17.6103	19.1953	20.4987
ENSMUSG00000023175	Bsg	50.6239	41.3966	48.1516	31.2069	52.0189	53.0004	27.1649	30.7278	48.4357
ENSMUSG00000055435	Maf	50.5701	64.5461	59.6755	118.688	109.885	122.516	72.4456	102.013	96.1163
ENSMUSG00000041028	Ghitm	50.5458	46.4463	43.4805	28.4369	31.8488	30.7509	24.3043	30.1567	31.9605
ENSMUSG00000081603	Gm14681	50.535	46.7486	43.8086	27.3902	30.2869	32.2191	29.1976	35.8611	47.6013
ENSMUSG00000068798	Rap1a	50.4798	49.1473	45.5699	33.1305	30.0721	29.6891	24.8564	28.53	32.3446
ENSMUSG00000047180	Neurl3	50.4428	46.3515	45.7047	48.2819	51.2458	54.3339	40.7848	60.2844	73.0184
ENSMUSG00000025868	Higd2a	50.4377	48.9095	44.0683	48.7299	47.9338	48.2783	40.1501	43.3054	53.767
ENSMUSG00000021520	Uqcrb	50.4152	47.7955	47.4895	32.9534	34.3759	31.8511	28.74	38.2662	46.5498
ENSMUSG00000015568	Lpl	50.3554	74.7268	33.2005	26.1396	20.7568	21.633	7.18439	11.4428	14.7072
ENSMUSG00000018340	Anxa6	50.3406	49.8753	57.2099	50.3455	39.5048	42.4019	50.736	55.113	71.0657
ENSMUSG00000030787	Lyve1	50.2712	37.3492	46.8253	77.6148	113.792	187.459	49.736	52.5959	48.2922
ENSMUSG00000057522	Spop	50.1827	48.9514	49.5749	42.0471	41.1686	45.0807	31.0546	40.2001	45.697
ENSMUSG00000068200	Gm5931	50.1737	47.4039	47.4844	50.1508	44.4376	41.1789	46.7213	51.6785	60.383
ENSMUSG00000024858	Grk2	50.164	45.2273	62.5387	37.3555	45.2174	46.9728	32.373	36.4207	41.1774
ENSMUSG00000118653	AC159819.1	50.1544	23.6366	29.4254	24.7822	21.8107	22.8966	18.7803	24.038	32.5751
ENSMUSG00000076576	Igkv6-32	50.1229	141.622	18.8006	11.2267	11.7112	14.4722	21.6287	34.2913	38.1106
ENSMUSG00000058174	Gm5148	50.1153	44.5585	41.0993	0.768696	16.4244	0.0265992	11.7141	19.8133	23.7302
ENSMUSG00000079426	Arpc4	50.0248	40.6797	63.312	32.3457	30.7151	30.4738	39.2818	31.5109	41.2163
ENSMUSG00000024063	Lbh	50.0174	48.0098	45.9499	43.7238	39.4052	46.1352	33.1661	41.693	46.8142
ENSMUSG00000024507	Hsd17b4	49.8907	50.3355	45.2414	27.3176	31.0888	31.5226	16.7126	27.4922	26.6246
ENSMUSG00000064317	Gm10146	49.8154	40.1872	34.7021	24.5915	28.5032	28.5697	25.4553	26.6613	36.5424
ENSMUSG00000040592	Cd79b	49.8105	59.99	56.4974	47.3292	54.8115	65.5549	71.2121	77.5402	108.202
ENSMUSG00000057113	Npm1	49.6238	33.8226	31.2074	23.8492	23.1423	25.3389	22.6418	22.4404	29.5463
ENSMUSG00000026003	Acadl	49.613	51.1756	54.2484	37.4878	38.7317	40.0757	28.9816	31.8812	46.0795
ENSMUSG00000042712	Tceal9	49.5611	46.2093	45.1769	49.2447	53.6595	53.7745	42.5127	42.7135	58.4122
ENSMUSG00000074506	Gm10705	49.5137	38.864	40.7986	32.7222	33.4978	32.6743	24.609	33.9262	35.4964
ENSMUSG00000079067	Hmgn2-ps1	49.5034	22.365	22.1969	14.5256	10.1019	14.4366	13.3734	10.8422	20.1277
ENSMUSG00000024248	Cox7a2l	49.4237	37.6646	39.1447	38.5604	41.447	44.7892	30.4655	43.6264	51.5487
ENSMUSG00000021665	Hexb	49.4236	41.9013	37.0012	47.4997	51.0269	47.1836	37.6736	50.63	55.3555
ENSMUSG00000024140	Epas1	49.4163	65.0448	72.3833	106.905	118.156	146.156	75.0021	110.377	97.1725
ENSMUSG00000034116	Vav1	49.2923	36.7523	35.4281	20.3763	19.4371	20.6122	15.8065	19.3122	23.4929
ENSMUSG00000036880	Acaa2	49.2185	70.0687	81.8115	32.4625	43.4271	45.6151	29.9281	39.0314	55.0323
ENSMUSG00000005161	Prdx2	49.1585	33.279	38.3547	15.1279	15.525	14.0866	13.0449	13.0895	17.9684
ENSMUSG00000093894	Ighv1-53	49.1111	82.5499	137.065	37.0436	21.4123	16.8198	29.1609	41.2577	43.6959
ENSMUSG00000081239	Gm11836	49.0099	34.4625	34.7172	37.3971	29.6912	25.5232	32.585	36.7782	40.94
ENSMUSG00000029426	Scarb2	48.9876	54.0521	52.4264	65.0423	74.9245	84.0948	51.9641	81.9466	80.2625
ENSMUSG00000084353	Gm15452	48.9814	24.1972	36.7943	13.3682	12.7219	8.50606	7.35303	8.58153	14.8441
ENSMUSG00000022579	Gpihbp1	48.9745	66.5493	70.6779	130.22	152.523	172.793	98.6951	114.461	149.123
ENSMUSG00000028675	Pnrc2	48.9007	49.1787	47.6519	48.8342	47.8371	43.109	39.3544	42.635	52.7481
ENSMUSG00000008036	Ap2s1	48.8918	39.0123	38.2585	45.0596	56.2114	42.7571	53.0563	34.2234	59.8356
ENSMUSG00000049932	H2ax	48.8304	22.8552	26.475	22.1243	18.3702	19.4548	18.1064	18.3692	20.1131
ENSMUSG00000035711	Dok3	48.7323	40.3552	37.3664	24.4917	22.8869	24.8849	29.2305	27.452	37.4916
ENSMUSG00000068267	Cenpb	48.7019	47.2899	48.1291	44.525	51.8067	62.5491	41.99	54.4166	57.1328
ENSMUSG00000036427	Gpi1	48.7008	30.0666	25.1811	21.5381	30.8403	33.7369	21.2934	23.5099	25.9557
ENSMUSG00000041959	S100a10	48.6504	50.6515	55.0779	81.9477	79.7619	69.7773	68.4618	72.3428	81.1688
ENSMUSG00000051223	Bzw1	48.6206	42.4574	42.1925	42.4777	37.7645	38.54	30.6102	34.2587	37.2026
ENSMUSG00000031101	Sash3	48.6196	44.564	45.0467	32.4854	26.3863	24.362	32.9799	30.3658	39.3606
ENSMUSG00000028603	Scp2	48.5341	57.206	68.049	24.4309	33.9107	30.081	19.4818	32.3837	35.4281
ENSMUSG00000024870	Rab1b	48.5159	40.9252	44.6328	40.7234	43.7007	46.5209	38.183	40.0417	44.8848
ENSMUSG00000056399	Prss34	48.4378	4.40567	14.5705	3.69093	2.69517	0.678401	2.85168	0.68581	1.63333
ENSMUSG00000054693	Adam10	48.2774	41.243	22.602	37.5668	40.0358	42.4343	23.7389	21.9322	29.872
ENSMUSG00000037242	Clic4	48.2147	53.5551	49.421	77.7264	74.222	78.1128	49.2577	66.3009	64.4204
ENSMUSG00000037096	Gm9762	48.2037	49.5356	46.8808	34.4822	39.8056	45.9793	32.7055	44.5025	46.3753
ENSMUSG00000038871	Bpgm	48.1857	58.5111	74.9533	6.22538	6.33424	4.18719	12.5688	6.1438	6.17495
ENSMUSG00000020368	Canx	48.1643	43.652	38.4734	44.9431	48.9746	44.5449	29.5502	37.9167	36.652
ENSMUSG00000038650	Rnh1	48.1618	40.5381	38.2279	35.7895	38.5079	32.5967	26.8502	27.5152	38.4553
ENSMUSG00000024885	Aldh3b1	48.1492	35.5876	33.1689	19.4485	19.9772	19.4361	16.8151	19.8847	22.0552
ENSMUSG00000021178	Psmc1	48.1474	40.3658	39.6587	32.1967	30.4333	32.9524	28.2054	32.9142	41.5656
ENSMUSG00000032288	Imp3	48.0943	54.5593	58.3348	50.378	54.6497	54.6974	55.1138	66.3124	84.8238
ENSMUSG00000073421	H2-Ab1	48.0112	91.02	84.4064	126.066	119.558	127.015	74.1535	112.592	151.361
ENSMUSG00000081738	Hmgb1-ps2	47.9081	33.2216	39.7606	45.4898	39.4214	44.8515	34.0104	38.9613	50.6989
ENSMUSG00000022365	Derl1	47.742	41.1638	37.9176	34.9666	37.4294	39.6668	30.7015	37.046	41.8049
ENSMUSG00000105906	Iglc1	47.7226	45.4507	53.4265	28.0194	28.7117	28.1953	68.9679	82.5082	104.806
ENSMUSG00000020018	Snrpf	47.5725	27.9124	30.0363	21.7041	18.822	17.9431	17.8025	20.7065	25.1772
ENSMUSG00000020571	Pdia6	47.4765	40.8913	38.7007	46.6033	54.4763	51.812	32.905	36.3032	35.459
ENSMUSG00000056429	Tgoln1	47.4681	50.4176	48.6371	55.2989	54.0432	57.4425	42.5656	54.5787	49.5061
ENSMUSG00000022193	Psmb5	47.4127	45.1675	44.0715	29.8273	32.5818	25.4655	26.6525	28.7746	35.8487
ENSMUSG00000030536	Iqgap1	47.3929	40.0547	37.5468	27.3045	25.3778	27.6828	19.3481	21.7125	21.3743
ENSMUSG00000040385	Ppp1ca	47.3694	50.4774	49.3885	32.935	43.3307	30.8375	40.9277	36.9083	40.7502
ENSMUSG00000022912	Pros1	47.1356	56.6567	51.6602	73.1657	81.501	80.3062	62.3495	73.38	86.6738
ENSMUSG00000069014	Gm5641	47.1319	42.3176	41.0637	28.4942	29.0153	28.1247	19.4184	22.9578	26.735
ENSMUSG00000091498	Mpc1-ps	47.1244	47.1777	61.686	33.0899	34.8742	41.9666	32.2388	36.6669	50.6852
ENSMUSG00000081552	Gm12328	47.0962	34.8104	29.1074	14.0004	13.4126	15.6844	10.7496	11.1081	15.9386
ENSMUSG00000030123	Plxnd1	46.9167	50.3309	55.1719	162.32	134.824	193.294	82.7608	115.253	96.438
ENSMUSG00000027358	Bmp2	46.9027	74.8663	117.377	148.705	230.506	284.707	177.445	270.936	258.076
ENSMUSG00000028849	Map7d1	46.796	43.3131	41.205	47.8079	48.2781	47.9704	31.2541	41.4904	42.2266
ENSMUSG00000031007	Atp6ap2	46.7539	40.775	36.7196	31.5002	35.0378	33.3258	23.9271	32.3917	38.9965
ENSMUSG00000071715	Ncf4	46.745	32.7835	31.4788	18.8623	17.7989	18.6552	17.434	18.138	22.2061
ENSMUSG00000027322	Siglec1	46.6131	35.8875	27.2768	18.234	21.746	40.2719	10.5956	29.2822	13.6808
ENSMUSG00000033831	Fgb	46.5861	61.1317	78.2167	2.68878	7.35114	7.63184	26.5074	23.988	14.5331
ENSMUSG00000083337	Gm11539	46.5637	32.4984	39.429	19.8065	18.1315	18.0285	18.3761	21.7236	24.9337
ENSMUSG00000015733	Capza2	46.5524	44.5335	38.3399	30.7385	27.3991	27.7351	19.9706	24.1399	28.9919
ENSMUSG00000020190	Mknk2	46.5393	40.1149	42.8284	45.8395	46.4536	52.7598	43.1893	48.3586	52.9721
ENSMUSG00000116048	Septin2	46.5367	43.3379	14.1738	49.4056	48.855	50.1652	35.1002	46.1802	48.5931
ENSMUSG00000028419	Chmp5	46.4687	44.8202	43.45	40.7978	42.3657	42.6073	34.3885	42.6256	52.4327
ENSMUSG00000103653	Gstp-ps	46.4498	104.273	112.321	51.5592	54.9945	48.9669	83.3424	148.512	175.407
ENSMUSG00000045665	Mfsd5	46.4341	45.5075	45.4747	64.9193	71.7387	76.6601	64.0467	75.1135	90.9532
ENSMUSG00000000001	Gnai3	46.3967	39.7538	40.8354	38.9798	34.4164	37.3303	29.1366	32.7927	36.2076
ENSMUSG00000026177	Slc11a1	46.333	39.3887	27.9946	18.1926	20.3859	20.4794	11.3156	16.533	17.8717
ENSMUSG00000114251	Tmed10-ps	46.3257	45.3056	43.3539	44.3473	45.9947	45.0597	30.6346	39.7874	40.3469
ENSMUSG00000050493	Fam167b	46.2841	66.0966	82.3953	111.517	144.128	128.416	147.057	211.341	274.085
ENSMUSG00000022175	Lrp10	46.2417	42.3339	42.6426	46.2299	45.4051	52.055	42.0046	47.337	51.7642
ENSMUSG00000028307	Aldob	46.239	107.189	124.801	42.2956	69.2437	81.068	21.681	53.5814	59.7576
ENSMUSG00000063684	Hadhb-ps	46.2183	45.3835	43.4079	37.6823	37.7464	36.0493	29.1651	36.9586	38.6485
ENSMUSG00000019874	Fabp7	46.1217	53.8891	34.0408	15.6828	19.2743	31.586	14.4489	29.8169	33.6482
ENSMUSG00000082035	Rpl17-ps8	46.0942	41.4853	41.4598	30.4548	27.3255	34.4734	28.8236	29.4345	45.0198
ENSMUSG00000032038	St3gal4	45.9351	40.3003	39.7962	44.5357	46.0766	50.6482	35.9214	41.6532	55.625
ENSMUSG00000030342	Cd9	45.8618	42.1431	45.433	50.0381	55.5193	47.1166	37.0336	39.0411	43.7388
ENSMUSG00000071178	Serpina1b	45.8535	138.587	141.432	23.6068	72.2441	61.3932	54.305	96.2676	86.9137
ENSMUSG00000070369	Itgad	45.8281	37.577	30.0667	3.99652	6.06712	0.679469	0.261955	0.383914	0.499611
ENSMUSG00000031504	Rab20	45.8231	31.4228	33.6554	15.8914	21.9344	17.0837	9.88859	15.4432	23.1208
ENSMUSG00000038803	Ost4	45.8196	29.7408	37.4722	23.9219	26.6273	19.7925	21.3703	24.8467	29.8404
ENSMUSG00000104953	Gm47308	45.8184	40.9944	36.4417	0.525914	47.7415	0.515559	35.8129	38.4972	49.6607
ENSMUSG00000042286	Stab1	45.7817	47.7282	55.7862	127.697	136.999	175.116	108.351	133.517	98.7429
ENSMUSG00000051682	Treml4	45.7384	38.8399	25.3141	16.2685	14.3803	15.7911	9.46819	14.5251	16.4619
ENSMUSG00000001946	Esam	45.733	43.2462	45.2867	73.4199	90.4442	94.314	58.9129	80.6972	99.3318
ENSMUSG00000020272	Stk10	45.7311	44.4159	41.183	31.5791	26.5577	33.5266	23.3308	27.4056	27.7969
ENSMUSG00000024659	Anxa1	45.7281	14.0565	23.7272	10.8863	9.84024	8.55991	14.3429	6.66173	11.6228
ENSMUSG00000081999	Gm13461	45.708	27.3439	31.9625	27.8884	28.8261	23.5869	19.2697	25.5698	31.3773
ENSMUSG00000037798	Mat1a	45.6928	48.7732	85.5822	12.9179	16.4106	24.8499	11.5344	19.288	19.3297
ENSMUSG00000022354	Ndufb9	45.6837	45.139	49.7917	29.3545	33.047	30.2941	28.0309	36.3906	45.0534
ENSMUSG00000004897	Hdgf	45.6632	32.2779	35.0541	25.7895	27.1941	25.3074	20.6865	24.6649	29.6894
ENSMUSG00000055065	Ddx17	45.6623	46.4341	47.5457	59.288	51.7502	57.1508	31.8973	46.8718	40.3209
ENSMUSG00000027342	Pcna	45.6267	31.295	30.8764	20.2697	20.8268	19.0205	15.2987	19.9871	20.3685
ENSMUSG00000060032	H2aj	45.6006	33.4045	37.077	33.3093	29.212	29.6498	27.9326	34.2124	47.6946
ENSMUSG00000023048	Prr13	45.5507	34.9682	41.3821	31.4201	25.1621	27.8887	29.7311	28.0329	35.4327
ENSMUSG00000026628	Atf3	45.5373	28.4194	33.3804	31.251	29.8967	22.0442	17.5283	17.7291	25.35
ENSMUSG00000038235	F11r	45.5363	42.4271	37.1613	37.1929	39.1066	40.3907	23.5809	29.8697	31.7261
ENSMUSG00000071659	Hnrnpul2	45.5243	38.5544	39.1632	35.1334	34.2733	33.8882	23.4441	30.1653	29.7158
ENSMUSG00000024981	Acsl5	45.4848	38.4575	33.5931	27.1872	26.2089	27.19	20.4518	26.599	28.1343
ENSMUSG00000031304	Il2rg	45.4459	45.6083	44.2099	42.1106	35.2979	33.7156	39.0683	42.4297	48.6488
ENSMUSG00000110439	Mup22	45.4296	176.228	140.458	37.5246	62.5356	36.8475	115.014	169.913	52.3881
ENSMUSG00000083380	Ndufb4c	45.4163	41.3453	43.227	34.6381	37.6388	38.0567	30.1233	43.4031	47.3775
ENSMUSG00000028820	Sfpq	45.295	41.6932	41.3723	45.7195	44.0548	47.5106	26.8448	38.5587	35.2294
ENSMUSG00000022769	Sdf2l1	45.1983	37.2467	34.0532	33.5283	39.2151	34.9576	21.0694	31.6582	26.3222
ENSMUSG00000101795	Gm5835	45.161	40.1329	38.559	28.631	29.2659	32.1493	33.4287	35.6778	43.3141
ENSMUSG00000062647	Rpl7a	45.0854	37.8247	39.1401	25.0596	27.3581	28.1852	26.5799	28.3314	40.4007
ENSMUSG00000095788	Sirpb1a	45.045	39.1992	34.5215	6.73813	7.98205	3.21455	3.71215	2.20137	3.34294
ENSMUSG00000011752	Pgam1	44.9698	33.5121	24.765	20.6158	20.7309	19.2641	14.3315	13.8411	16.6893
ENSMUSG00000031165	Was	44.959	37.0492	37.8681	25.9486	22.5798	23.7828	22.7989	22.8222	26.7931
ENSMUSG00000083364	Llph-ps2	44.9356	31.7548	32.6834	21.0538	24.0544	20.2168	21.4257	23.9106	30.422
ENSMUSG00000050912	Tmem123	44.9166	38.5353	38.2543	31.704	30.1194	32.3746	23.3805	27.0752	30.7968
ENSMUSG00000025967	Eef1b2	44.8733	39.51	42.369	22.8856	28.8909	21.959	29.5791	30.5734	44.8481
ENSMUSG00000034290	Nek9	44.8659	41.5463	38.636	37.4759	35.7794	43.3124	27.4104	37.3434	36.7164
ENSMUSG00000024725	Ostf1	44.8425	29.2994	29.7914	24.2302	31.3149	33.0783	26.6081	22.9001	29.972
ENSMUSG00000041560	Nop53	44.758	41.0562	46.6845	38.0307	39.7655	48.3345	49.6667	49.9054	72.9742
ENSMUSG00000015312	Gadd45b	44.6796	36.8171	40.5123	43.4279	36.1609	32.7238	23.6733	24.2012	35.788
ENSMUSG00000007458	M6pr	44.6477	36.287	31.4663	29.7012	26.2184	26.1911	18.2536	23.2373	24.9881
ENSMUSG00000036943	Rab8b	44.6071	40.0991	39.605	33.4178	28.1984	27.9198	20.1769	21.8665	24.7503
ENSMUSG00000061062	Hdac1-ps	44.5745	34.3985	41.1003	50.0502	52.6986	55.2133	49.7925	62.8912	64.2302
ENSMUSG00000001750	Tcirg1	44.5514	38.779	32.4361	31.2032	35.0862	31.6114	20.76	28.9681	32.4014
ENSMUSG00000020009	Ifngr1	44.5414	33.2364	36.317	31.7152	30.8045	37.8501	28.0429	33.2821	44.8074
ENSMUSG00000083394	Gm11703	44.5299	43.6172	34.7851	15.9654	15.3174	19.0771	15.6587	16.7901	26.1285
ENSMUSG00000044211	Gm7887	44.4695	38.1957	36.3058	35.7427	31.5998	39.4548	24.9758	29.6042	33.0589
ENSMUSG00000073490	Ifi207	44.3988	46.4567	41.7201	36.9245	44.6463	55.1751	24.1649	29.625	25.371
ENSMUSG00000025544	Tm9sf2	44.3609	45.4287	40.3443	47.081	48.377	52.172	38.5153	48.9069	52.5693
ENSMUSG00000028001	Fga	44.3531	53.1977	71.068	3.14117	7.04154	6.62992	23.0493	22.6513	12.3892
ENSMUSG00000067017	Capza1-ps1	44.3231	36.5537	39.4251	33.6973	32.44	31.9313	26.6571	27.5194	26.0293
ENSMUSG00000095588	Gm12350	44.2719	49.344	49.0261	45.8093	56.3019	47.1736	40.1621	63.3869	67.7022
ENSMUSG00000031701	Dnaja2	44.2606	39.3463	38.1446	32.4469	32.8052	32.7339	27.7779	31.3492	39.7539
ENSMUSG00000054428	Atpif1	44.2315	28.2718	29.7876	26.5316	27.6096	27.2084	25.9324	27.9418	36.4857
ENSMUSG00000074785	Plxnc1	44.2224	50.6165	58.7235	99.9375	93.2908	99.5352	109.056	131.108	93.797
ENSMUSG00000028961	Pgd	44.2044	31.3923	30.4842	19.0289	18.8557	17.8843	15.2069	15.4641	18.6073
ENSMUSG00000051853	Arf3	44.2037	39.2994	40.7923	35.9587	32.8621	41.1124	25.0433	31.2899	31.7694
ENSMUSG00000005779	Psmb4	44.1906	38.1974	41.9227	33.5097	33.8962	36.4168	32.6343	33.1855	48.7561
ENSMUSG00000061724	Gm2423	44.1573	38.6865	38.0193	40.545	35.7266	42.0023	29.4409	36.0884	37.3996
ENSMUSG00000027422	Rrbp1	44.148	31.8021	32.2051	37.5802	36.4439	44.9936	21.7401	30.7203	30.1692
ENSMUSG00000092981	Mir5125	44.0409	35.973	39.9217	72.6746	63.1758	81.7148	42.7619	76.5827	77.199
ENSMUSG00000069609	Cd300ld4	43.9914	39.1566	28.4017	16.1858	17.9871	15.607	7.33828	11.1047	9.35514
ENSMUSG00000025314	Ptprj	43.9642	29.6716	29.3244	16.9737	16.0399	23.9842	8.67422	14.7188	12.1348
ENSMUSG00000044496	2510039O18Rik	43.9521	39.0454	36.7861	39.5513	39.8611	43.3764	34.2479	39.7579	46.3209
ENSMUSG00000017737	Mmp9	43.9207	18.5153	46.1468	10.3326	13.0713	11.3316	33.8015	17.086	27.252
ENSMUSG00000024737	Slc15a3	43.8656	35.1806	28.7694	18.9917	19.5614	27.3185	11.3671	18.1087	19.6189
ENSMUSG00000096459	Ighv9-3	43.8545	52.0997	31.3664	15.0741	14.7209	13.2044	30.0228	43.8248	62.9636
ENSMUSG00000038175	Mylip	43.8476	70.796	70.7781	114.281	132.379	161.035	81.7086	91.1378	106.226
ENSMUSG00000073676	Hspe1	43.8285	31.5656	30.5515	24.5486	23.615	19.8097	19.8725	22.5156	27.4816
ENSMUSG00000078636	Gm7336	43.8155	34.1998	27.9728	14.3459	12.1055	13.122	10.8045	10.9186	11.9099
ENSMUSG00000034652	Cd300a	43.8101	37.0138	32.5314	19.7721	19.6247	19.2759	11.2122	14.6821	17.0821
ENSMUSG00000063412	Gm10131	43.7625	26.861	28.0476	23.096	22.0187	23.1646	21.9222	22.7366	32.2426
ENSMUSG00000011884	Gltp	43.7558	41.5815	36.0425	31.1526	33.3683	26.5134	20.8789	22.0374	31.7216
ENSMUSG00000024781	Lipa	43.7518	41.18	29.2703	31.7682	34.3141	34.1543	15.328	22.1773	22.245
ENSMUSG00000027293	Ehd4	43.7429	35.6367	32.8969	26.7146	30.0478	31.2589	20.5811	22.7736	24.634
ENSMUSG00000022488	Nckap1l	43.6609	35.4241	31.8549	21.5602	20.2767	20.8506	15.779	20.5773	18.9729
ENSMUSG00000080896	Gm14567	43.6265	29.8251	36.5803	28.1435	22.6092	16.4891	28.1083	27.0024	28.1093
ENSMUSG00000016534	Lamp2	43.6093	43.5633	40.8079	55.3938	55.6089	63.6756	47.3725	61.589	67.9756
ENSMUSG00000001794	Capns1	43.5335	54.6638	39.4724	31.6464	46.7903	33.1706	30.8456	37.4401	39.9193
ENSMUSG00000062006	Rpl34	43.5165	37.719	38.7939	22.6726	23.5052	26.3404	22.8171	25.9834	36.3062
ENSMUSG00000027502	Rtf2	43.5022	37.7594	37.9955	31.0771	30.5416	30.9042	24.352	27.5518	36.5487
ENSMUSG00000025889	Snca	43.4823	49.5731	39.2166	1.4942	2.07293	1.23819	5.42294	2.18415	1.47074
ENSMUSG00000001440	Kpnb1	43.4809	33.9395	32.2047	33.8203	30.1792	31.2712	21.8155	28.8573	28.2103
ENSMUSG00000034634	Ly6d	43.4336	54.1409	63.1994	59.3888	84.2867	102.712	79.8332	80.5391	107.131
ENSMUSG00000018042	Cyb5r3	43.3542	51.0763	48.1891	55.4295	58.6365	67.5074	49.6873	61.5961	70.1036
ENSMUSG00000000078	Klf6	43.3124	44.6368	45.4791	30.0894	28.311	31.5345	27.0927	27.4113	33.5005
ENSMUSG00000022314	Rad21	43.2611	36.058	39.0228	40.2734	40.4995	42.8416	32.0612	38.1123	41.6632
ENSMUSG00000030934	Oat	43.2407	40.5659	45.1218	29.1959	30.4089	32.5016	27.7954	29.2955	34.841
ENSMUSG00000062758	Gm16477	43.2386	36.4049	42.8811	23.4705	28.0022	26.2444	31.7256	35.4353	45.2308
ENSMUSG00000047250	Ptgs1	43.2084	41.7562	33.6242	48.9629	56.193	59.1089	39.4241	60.9232	56.3833
ENSMUSG00000005873	Reep5	43.1515	37.2028	36.2557	33.2172	31.2852	31.9285	27.7034	30.53	37.5036
ENSMUSG00000028851	Nudc	43.1497	31.862	31.4092	28.017	29.5892	30.2843	20.1117	27.7335	32.7358
ENSMUSG00000049091	Sephs2	43.1264	50.883	63.321	22.2355	28.7515	28.1325	26.9823	30.8654	38.5542
ENSMUSG00000118353	Nsa2-ps1	43.1185	36.197	34.8462	27.7105	28.3797	24.7581	28.7012	34.6565	43.3519
ENSMUSG00000047867	Gimap6	43.1105	57.8457	58.4534	59.9445	60.3859	65.9515	71.5499	80.8298	101.337
ENSMUSG00000089999	Gm6485	42.9889	26.0351	42.9738	21.5403	31.2977	33.1805	29.2878	35.9196	45.2529
ENSMUSG00000000088	Cox5a	42.9861	39.3211	32.7973	18.0907	22.681	23.2262	18.3862	27.1655	30.2816
ENSMUSG00000094088	Ighv1-64	42.9533	52.1701	52.9527	13.7591	5.7992	16.0758	35.9794	32.8962	45.3245
ENSMUSG00000031231	Cox7b	42.9259	33.4056	34.9695	21.5321	20.6041	18.2948	17.8113	22.1704	26.495
ENSMUSG00000053038	Gm6180	42.871	32.6269	32.0102	23.5094	24.0526	23.9314	21.4644	25.7189	29.1002
ENSMUSG00000079477	Rab7	42.8587	18.7521	33.2298	31.7954	30.7245	34.2702	21.2728	36.755	46.9023
ENSMUSG00000073489	Ifi204	42.8255	42.2075	39.0302	37.1309	38.9267	43.3728	22.7436	29.0809	29.451
ENSMUSG00000050732	Vamp8	42.8131	35.9034	36.7297	19.4944	18.6328	17.7185	16.0525	19.5798	25.6878
ENSMUSG00000026655	Fam107b	42.7541	38.7106	32.2778	28.3144	8.99649	11.6995	30.5081	31.9967	40.5487
ENSMUSG00000078238	Gm12854	42.5983	26.0019	47.8814	32.2181	29.0618	20.0637	46.6861	28.3887	42.8983
ENSMUSG00000096210	H1f0	42.5828	42.2091	48.5522	74.7206	89.3179	110.511	75.9136	87.7579	108.337
ENSMUSG00000091537	Tma7	42.5768	33.8694	36.3198	19.8735	15.4988	17.178	18.6839	20.1472	26.5645
ENSMUSG00000035042	Ccl5	42.5238	99.003	89.6923	100.285	39.6337	32.7372	165.969	106.519	254.062
ENSMUSG00000081559	Gm12411	42.4561	39.3962	38.8215	35.3104	38.5366	39.2966	38.2072	48.7712	68.2591
ENSMUSG00000034120	Srsf2	42.3679	36.1498	31.8653	39.7235	34.4769	37.3997	30.8152	36.2262	45.8393
ENSMUSG00000083833	Gm13841	42.347	41.1869	44.6388	42.4192	37.6856	41.1244	44.9927	47.9718	68.3841
ENSMUSG00000079339	Ifit1bl1	42.3123	39.0911	29.7112	5.67851	3.87115	1.68455	4.46204	3.36051	3.6871
ENSMUSG00000024965	Fermt3	42.2893	34.1067	30.9074	19.1854	17.785	15.4885	17.7576	18.6701	17.3597
ENSMUSG00000021423	Ly86	42.2773	33.3498	27.139	19.9614	20.6385	20.044	15.3587	21.8305	25.6683
ENSMUSG00000047126	Cltc	42.2301	40.4068	40.6601	56.7237	53.0084	60.0304	34.6894	46.3254	42.2047
ENSMUSG00000046722	Cdc42se1	42.1789	36.6757	37.9677	25.5892	10.0162	23.6839	25.1377	11.7625	32.6452
ENSMUSG00000026457	Adipor1	42.1387	39.3391	45.8369	39.4116	40.4834	46.0415	38.8567	40.6052	50.3564
ENSMUSG00000029064	Gnb1	42.1127	38.8628	34.9616	37.2239	34.3188	37.1019	25.6443	32.7279	35.951
ENSMUSG00000031591	Asah1	42.0951	49.8749	29.7678	26.4128	35.0263	29.7575	26.5445	25.7954	29.1661
ENSMUSG00000058427	Cxcl2	42.0517	32.2082	93.264	22.1174	29.1989	22.0658	38.4123	15.2666	27.9313
ENSMUSG00000117098	Gm49909	42.0507	38.5446	58.0037	49.3323	27.2656	28.6926	39.5358	50.0302	34.8032
ENSMUSG00000028452	Vcp	42.0088	36.1355	34.5191	31.3523	30.8017	32.7146	24.5512	29.9593	35.034
ENSMUSG00000000275	Trim25	42.0038	38.2556	37.8238	16.1497	36.3484	59.396	24.6601	35.9927	34.3177
ENSMUSG00000091971	Hspa1a	41.8774	37.5638	18.0896	111.341	82.4447	63.9154	85.3435	55.3813	54.5014
ENSMUSG00000020476	Dbnl	41.8599	34.9346	34.4642	30.0004	27.9055	32.0954	27.2247	30.1904	39.0933
ENSMUSG00000026728	Vim	41.7593	37.3894	34.8501	44.5524	43.0919	41.8212	36.1257	31.056	41.7864
ENSMUSG00000095589	Ighv1-55	41.6643	33.942	44.6299	7.59528	11.1773	10.902	34.6265	39.7028	24.1532
ENSMUSG00000063524	Eno1	41.6468	28.5056	20.5287	17.3951	15.8684	16.1603	12.1387	13.1458	17.3938
ENSMUSG00000089764	Gm16580	41.5989	31.4797	29.2181	23.5245	22.6351	20.9013	18.8598	23.3374	31.171
ENSMUSG00000028459	Cd72	41.5734	32.8277	24.57	9.88197	11.5605	9.86712	7.84762	10.1877	11.5973
ENSMUSG00000102869	2900097C17Rik	41.5282	38.0395	34.0297	30.2433	28.6543	30.486	21.1319	26.5582	30.7087
ENSMUSG00000094627	Gm10182	41.5159	20.8198	15.9633	13.814	12.9048	12.3286	11.4509	12.9667	21.4549
ENSMUSG00000038007	Acer2	41.5129	48.2476	42.6867	37.6377	51.3563	66.7448	25.2945	29.7474	33.0241
ENSMUSG00000024835	Coro1b	41.5019	32.0976	31.1407	22.2568	21.1167	21.4656	17.5216	21.3567	24.3722
ENSMUSG00000070372	Capza1	41.4815	32.5696	34.5304	28.8266	27.3631	27.0921	22.7873	23.2453	23.098
ENSMUSG00000095200	Ighv1-7	41.4388	10.5091	18.7691	2.32113	5.5993	4.12391	9.35647	20.901	16.8077
ENSMUSG00000060036	Rpl3	41.4352	36.2397	36.6131	29.2002	31.8442	32.5026	29.2867	36.2129	44.8477
ENSMUSG00000005610	Eif4g2	41.415	37.4167	36.1113	35.8348	31.2546	33.2223	24.2914	28.9384	30.7332
ENSMUSG00000040842	Szrd1	41.4082	41.2089	36.6074	9.48403	37.6421	44.875	7.68654	35.0127	11.3047
ENSMUSG00000091989	Ndufab1-ps	41.3388	38.1506	38.1054	25.1366	30.9893	25.937	22.6248	32.0434	35.2234
ENSMUSG00000045382	Cxcr4	41.3039	46.5578	50.9659	48.2608	57.9575	66.895	57.4617	60.7243	92.1248
ENSMUSG00000020390	Ube2b	41.1955	33.7632	37.1118	23.9712	25.4986	22.861	22.3192	23.0893	30.466
ENSMUSG00000020402	Vdac1	41.183	33.6902	30.6701	25.3144	25.6736	24.8304	20.6254	25.0941	29.7705
ENSMUSG00000037405	Icam1	41.0795	45.5498	38.8029	44.8493	31.6772	36.5247	23.0992	28.2881	37.4503
ENSMUSG00000018770	Atp5g3	41.0429	39.7114	38.9518	25.5221	27.4852	26.6181	23.6536	28.5248	37.2063
ENSMUSG00000042079	Hnrnpf	40.9658	29.0169	34.3882	22.5017	21.0126	23.1843	18.0651	20.8848	25.8176
ENSMUSG00000063015	Ccni	40.8983	37.7863	40.3747	35.1793	39.1489	43.3537	33.6876	38.2372	48.2814
ENSMUSG00000020869	Lrrc59	40.8947	30.3211	29.3477	30.7845	30.4569	33.3687	22.3368	26.1783	26.75
ENSMUSG00000027940	Tpm3	40.8617	30.1872	29.4403	30.8393	29.3583	31.7904	25.1206	29.3717	34.3705
ENSMUSG00000063410	Stk24	40.8471	33.8537	35.4873	21.5215	22.7589	23.888	20.0289	20.2822	26.0476
ENSMUSG00000016252	Atp5e	40.8127	37.8773	40.913	25.0388	25.6303	23.2962	22.4694	26.9452	38.0988
ENSMUSG00000040435	Ppp1r15a	40.8018	37.1062	36.659	18.0025	22.8773	27.8719	22.0518	47.5704	28.3738
ENSMUSG00000038776	Ephx1	40.8005	47.947	26.5754	24.8024	30.611	40.5597	27.9904	42.5002	53.1891
ENSMUSG00000076498	Trbc2	40.7555	71.6902	86.3442	55.4735	34.1948	32.6107	97.636	77.8483	124.605
ENSMUSG00000024360	Etf1	40.6346	33.2638	33.2549	28.3939	29.4296	30.4215	20.2962	26.8971	33.4883
ENSMUSG00000028868	Wasf2	40.634	36.838	34.9873	38.9955	37.1843	47.0831	27.5115	36.945	33.3851
ENSMUSG00000019055	Plod1	40.582	40.1787	28.6425	30.062	34.9476	42.0447	22.5232	30.6813	31.4938
ENSMUSG00000111875	Gm5425	40.5416	37.149	39.6022	26.7333	25.7124	24.402	25.8147	32.812	34.8616
ENSMUSG00000102824	Pdcd5-ps	40.5397	28.3768	30.4018	31.6153	32.8259	30.7011	32.5553	37.8402	43.4251
ENSMUSG00000032637	Atxn2l	40.5396	38.7754	35.6515	39.9272	37.8006	43.5467	27.0937	33.392	30.1152
ENSMUSG00000044757	Gm6430	40.5081	39.5038	34.8738	33.7361	35.2864	32.5392	30.7455	36.8225	38.0297
ENSMUSG00000095041	AC149090.1	40.4489	44.4771	39.1404	63.4554	55.4483	56.7691	55.0305	66.8676	59.681
ENSMUSG00000116835	Gm49594	40.3724	31.744	30.1161	25.9926	25.3961	28.8884	29.0228	32.4426	43.2991
ENSMUSG00000020163	Uqcr11	40.3566	29.6924	30.1962	22.2813	20.6488	21.891	16.5039	24.7814	34.8468
ENSMUSG00000026542	Apcs	40.3374	27.868	23.858	0.579656	1.20941	0.68187	3.73873	2.12108	0.808402
ENSMUSG00000043998	Mgat2	40.3332	34.2463	33.0363	33.4621	31.5821	33.4132	23.976	29.054	32.5708
ENSMUSG00000024991	Eif3a	40.2511	33.0838	32.9954	31.7522	30.1394	30.5566	21.9274	28.2477	30.7351
ENSMUSG00000040715	Rsc1a1	40.2374	34.97	35.7362	27.9665	24.138	28.2658	13.5494	18.3261	15.9502
ENSMUSG00000021453	Gadd45g	40.2044	26.8971	25.8246	24.36	29.419	36.2604	20.7002	26.5235	35.0309
ENSMUSG00000091337	Eid1	40.0899	41.1747	41.7772	43.9045	42.5704	42.4826	34.2004	37.3383	47.2066
ENSMUSG00000032383	Ppib	40.0772	38.9542	38.4621	34.7258	35.8494	34.8335	31.3486	36.2958	40.7594
ENSMUSG00000020917	Acly	39.9968	33.6737	30.2113	28.6864	28.4837	32.9097	21.6706	28.4482	27.2572
ENSMUSG00000021577	Sdha	39.9316	36.2731	37.4931	31.78	33.112	36.553	24.2157	32.6443	37.0786
ENSMUSG00000021127	Zfp36l1	39.8317	23.807	43.4767	27.0443	49.6661	20.7924	20.1649	17.5401	28.3206
ENSMUSG00000023456	Tpi1	39.791	32.5007	23.0381	13.1197	15.0632	12.9203	10.5881	11.6346	12.9851
ENSMUSG00000013593	Ndufs2	39.7719	36.3524	34.745	32.7408	34.6881	37.7436	30.4496	34.3597	43.1772
ENSMUSG00000024997	Prdx3	39.7328	27.17	34.1025	18.0514	20.1814	18.4788	18.6264	21.7734	25.5341
ENSMUSG00000032330	Cox7a2	39.6679	40.8555	38.6673	24.4557	25.5114	25.4524	21.9843	28.0135	34.6104
ENSMUSG00000022234	Cct5	39.6551	30.8677	32.0206	26.7968	28.1817	29.4973	22.461	24.2472	32.5749
ENSMUSG00000020019	Ntn4	39.5865	41.747	47.0751	70.4519	88.7554	101.816	65.3517	75.9618	82.1769
ENSMUSG00000034957	Cebpa	39.4348	41.957	39.3379	30.0072	31.8054	33.2872	16.9369	29.7542	32.1278
ENSMUSG00000014470	Rnf166	39.4062	35.2542	34.4006	23.1652	21.7254	20.8517	18.2768	20.3249	32.0673
ENSMUSG00000024014	Pim1	39.3628	24.9412	37.5766	17.197	17.8319	18.0027	21.2112	17.58	18.1803
ENSMUSG00000025823	Pdia4	39.3542	38.1571	37.5458	39.8272	49.1158	50.6542	37.2006	38.2047	40.2407
ENSMUSG00000016496	Cd274	39.2819	37.8494	25.9004	21.2591	16.4218	14.624	9.34083	11.8169	15.3208
ENSMUSG00000015950	Ncf1	39.2236	23.9197	25.8702	18.9099	18.5756	19.1098	14.5888	19.1099	22.1596
ENSMUSG00000024644	Cndp2	39.1869	32.3041	27.7501	15.79	18.6308	15.812	12.4077	15.1493	17.7917
ENSMUSG00000059326	Csf2ra	39.1691	37.8114	36.2198	25.2506	22.0092	20.6638	11.2156	14.3583	18.5809
ENSMUSG00000034880	Mrpl34	39.1675	40.1012	35.4253	24.5734	28.3426	23.2699	24.5875	28.3109	30.6392
ENSMUSG00000017493	Igfbp4	39.0987	49.3717	62.2792	82.5094	165.327	109.257	105.291	142.009	177.917
ENSMUSG00000016541	Atxn10	38.9175	30.651	35.1393	26.4145	24.4324	23.8418	25.0413	24.3227	35.6313
ENSMUSG00000060216	Arrb2	38.8891	37.4161	33.0268	37.514	34.3956	38.9729	34.986	40.6337	49.3151
ENSMUSG00000031633	Slc25a4	38.8808	32.7233	30.4569	33.7971	32.3991	34.5328	31.074	35.87	47.4295
ENSMUSG00000032437	Stt3b	38.8529	36.0642	30.4574	32.2307	35.625	36.2998	22.6602	29.566	32.0441
ENSMUSG00000029713	Gnb2	38.8405	33.1893	32.1137	30.4616	30.3003	32.695	26.2474	31.3613	37.7053
ENSMUSG00000059179	Gm8991	38.8378	30.4017	32.7515	24.7663	25.9992	22.3267	15.7595	21.9729	21.5694
ENSMUSG00000042406	Atf4	38.8016	28.5477	36.8206	31.09	28.9561	33.4317	32.5122	32.1968	48.3596
ENSMUSG00000006273	Atp6v1b2	38.7846	33.3222	25.6612	23.4543	21.1699	21.0464	15.1632	17.048	20.5361
ENSMUSG00000047798	Cd300lf	38.7748	30.2314	31.5933	5.40599	6.58068	5.49398	8.71373	5.55677	6.84737
ENSMUSG00000063314	Gm12657	38.735	32.0175	38.0884	21.7752	22.858	22.5533	27.3573	34.7649	34.8194
ENSMUSG00000020850	Prpf8	38.7305	36.2545	33.3475	38.8613	33.9888	42.6647	28.2355	36.231	30.7363
ENSMUSG00000078652	Psme3	38.7027	30.957	33.2918	18.6456	17.2593	17.9938	14.8072	16.3081	16.8347
ENSMUSG00000074896	Ifit3	38.6077	40.3608	40.1229	35.1914	45.9975	48.4087	16.99	31.4249	31.6276
ENSMUSG00000008668	Rps18	38.5916	31.3959	34.9446	25.1649	25.3847	27.7084	27.1694	29.9624	41.4063
ENSMUSG00000080875	Gm7332	38.5496	24.7666	27.2815	20.2087	17.0718	16.7713	14.993	17.0121	22.7434
ENSMUSG00000049832	Rbx1-ps	38.5291	31.9293	35.7728	36.8362	40.2217	30.7091	25.9044	37.5938	43.2099
ENSMUSG00000053317	Sec61b	38.5262	28.1186	29.0607	16.7422	18.6782	15.5414	15.6829	15.2593	20.2919
ENSMUSG00000073198	Bnip3l-ps	38.3948	36.2947	34.9052	19.3182	20.9398	22.7609	16.8258	16.3334	18.6651
ENSMUSG00000096422	Igkv12-44	38.3864	16.4851	26.8835	7.29912	10.9819	10.5947	15.0885	17.1739	65.804
ENSMUSG00000066553	Gm6969	38.3805	33.2386	45.4375	36.3725	41.7197	38.7194	40.9855	52.8823	65.1501
ENSMUSG00000027875	Hmgcs2	38.3691	52.2937	75.467	17.0204	30.253	32.2865	7.34934	17.6528	19.9422
ENSMUSG00000034786	Gpsm3	38.3672	26.246	43.8435	17.3907	15.5498	27.2451	20.1916	19.4714	25.9022
ENSMUSG00000039630	Hnrnpu	38.3359	32.1625	29.9234	32.1829	28.0718	27.886	17.4176	27.4014	28.4582
ENSMUSG00000081992	Gm13408	38.3145	29.6515	33.2698	34.4916	41.2782	32.7041	47.5777	51.1348	78.392
ENSMUSG00000036606	Plxnb2	38.314	31.3917	27.2911	28.3175	26.6574	30.1682	16.5861	24.1016	19.4255
ENSMUSG00000031751	Amfr	38.2507	31.5791	33.1811	33.9268	31.2641	39.0577	26.5057	34.3982	37.8867
ENSMUSG00000075279	Mrpl23-ps1	38.1733	29.8251	32.2301	27.2701	25.6125	25.9704	26.1667	26.4106	36.9586
ENSMUSG00000078154	Gm12184	38.1483	31.6919	35.7621	37.4244	35.1403	38.5384	35.9875	39.7473	54.8979
ENSMUSG00000028792	Ak2	38.0503	34.4718	33.1298	20.8709	20.4474	21.3976	14.4658	18.6184	25.9979
ENSMUSG00000069188	Gm13192	38.0158	32.6723	48.5202	66.029	66.0562	47.2172	72.7226	102.422	129.185
ENSMUSG00000034845	Plvap	37.9912	53.4787	52.8977	201.608	257.473	246.469	102.872	105.597	137.723
ENSMUSG00000032382	Snx1	37.9798	31.5275	28.2888	16.5151	15.8129	15.8867	13.9194	15.8055	17.7059
ENSMUSG00000009633	G0s2	37.9479	16.8815	52.7335	11.0506	12.6736	18.6874	38.4959	22.4639	55.4609
ENSMUSG00000056515	Rab31	37.9477	29.2158	30.4574	23.5242	22.1898	26.8329	19.1186	20.8508	25.6949
ENSMUSG00000030339	Ltbr	37.8821	37.7769	37.5246	41.1796	40.1188	45.3822	34.96	40.0521	47.923
ENSMUSG00000114759	Gm10257	37.8371	26.6061	26.0899	20.8166	19.0008	23.4931	14.8442	13.7806	23.0661
ENSMUSG00000032042	Srpr	37.8365	33.8769	32.9874	32.9717	32.4025	34.49	25.3123	31.3056	34.6393
ENSMUSG00000026430	Rassf5	37.7647	37.0597	37.0462	20.9831	16.6123	17.6266	22.8407	19.0823	24.786
ENSMUSG00000022037	Clu	37.7447	48.5175	52.981	26.1528	35.9836	35.2511	38.4526	26.2879	49.0579
ENSMUSG00000094797	Igkv6-15	37.6757	35.7863	57.5071	35.5241	23.182	24.169	38.506	42.4753	61.7752
ENSMUSG00000020700	Map3k3	37.6394	37.9841	37.2452	43.8792	41.245	51.9365	29.5203	36.8413	31.9507
ENSMUSG00000029299	Abcg3	37.6369	30.1675	21.5952	13.4805	11.5956	10.5076	5.8983	9.48833	8.55236
ENSMUSG00000069324	Gm5096	37.6015	7.41628	13.9513	28.1133	46.0041	56.831	23.3731	59.1538	32.4567
ENSMUSG00000084067	Gm14269	37.5554	35.5339	29.9827	24.2807	28.3989	21.9979	21.4207	30.4983	35.1248
ENSMUSG00000097415	AU020206	37.5121	35.7197	34.014	33.0964	24.9285	21.6485	24.4882	27.3604	33.6102
ENSMUSG00000024696	Lpxn	37.4898	31.4769	32.483	16.949	17.6478	15.6587	14.9855	16.504	18.6209
ENSMUSG00000026664	Phyh	37.4394	63.8472	78.7544	25.6752	37.2686	31.4039	27.1252	45.0709	55.2237
ENSMUSG00000073400	Trim10	37.4057	15.5758	28.7603	0.702026	0.575407	0.270348	1.30264	0.40136	0.134495
ENSMUSG00000036622	Atp13a2	37.2362	29.1479	24.8999	17.3135	20.6283	26.4294	12.7943	19.1013	21.7755
ENSMUSG00000060680	Gm8894	37.2016	33.6731	34.784	31.186	31.6505	23.3624	37.7022	42.5214	46.2393
ENSMUSG00000032046	Abhd12	37.1877	40.5913	27.8233	19.1241	24.6162	24.5262	11.5143	18.1449	21.6023
ENSMUSG00000028657	Ppt1	37.1655	30.8256	30.7203	23.9435	22.8684	21.7584	18.3101	19.9504	25.5912
ENSMUSG00000025290	Rps24	37.1338	35.9134	35.7331	31.3005	23.9367	24.2436	24.6932	24.3881	38.2231
ENSMUSG00000017781	Pitpna	37.1129	27.3794	34.3012	29.3713	21.943	27.0655	16.4261	23.3527	21.7995
ENSMUSG00000063739	Gm4963	37.096	27.9482	32.0083	15.9331	17.3976	16.932	20.1417	31.8405	31.9488
ENSMUSG00000033191	Tie1	37.0673	49.8983	44.5118	105.165	110.345	129.867	82.3979	111.162	126.668
ENSMUSG00000059534	Uqcr10	37.0551	28.9668	31.3595	21.8307	27.4422	21.3995	19.48	24.866	30.9842
ENSMUSG00000014543	Klra17	37.0451	28.1298	24.9237	4.92726	5.06854	3.08578	1.318	0.860776	1.87207
ENSMUSG00000024048	Myl12a	37.0314	34.7153	20.726	27.1545	21.832	24.3192	20.6122	26.7206	30.727
ENSMUSG00000071646	Mta2	36.996	32.8238	34.1431	32.3045	30.4294	30.6175	25.4235	28.4117	33.2292
ENSMUSG00000029030	Tprgl	36.9868	34.9342	38.846	43.4434	43.8522	47.5458	39.6847	43.1618	55.3511
ENSMUSG00000064364	mt-Th	36.9799	74.69	107.837	38.6447	59.5934	54.3521	54.1837	48.0311	21.6295
ENSMUSG00000083619	Gm14414	36.8917	32.777	40.3294	36.1494	41.5013	33.3169	53.0609	72.2247	79.3516
ENSMUSG00000059159	Gm8129	36.8761	44.6675	56.265	18.4981	24.8098	18.3916	36.9281	57.11	56.9811
ENSMUSG00000074743	Thbd	36.8711	46.6132	45.8057	50.0278	53.2124	67.6092	41.2523	49.3563	38.2118
ENSMUSG00000030413	Pglyrp1	36.8638	11.1079	23.0799	6.67364	6.57241	5.01397	13.5688	7.30473	14.8838
ENSMUSG00000032440	Tgfbr2	36.8353	36.1066	36.7253	36.8103	41.492	49.428	33.0686	42.015	41.4724
ENSMUSG00000018339	Gpx3	36.8253	33.5208	21.4428	10.0377	12.5008	14.5614	5.84561	8.98138	9.44439
ENSMUSG00000079111	Kdelr2	36.8057	32.7986	33.7029	62.4111	63.1789	63.652	51.3031	59.2947	71.3768
ENSMUSG00000028837	Psmb2	36.7782	41.6658	31.9697	27.2134	28.1725	27.3512	23.8836	31.5114	42.2755
ENSMUSG00000075053	Vdac3-ps1	36.771	35.779	34.2169	32.0697	30.6318	27.5552	27.8409	35.1614	39.7127
ENSMUSG00000111964	Gm8942	36.7691	27.8011	32.3982	28.0028	28.9179	21.6562	33.9081	47.467	55.5524
ENSMUSG00000029048	Rer1	36.7098	34.1439	34.185	26.5713	28.3943	26.4935	23.3506	26.7329	35.3028
ENSMUSG00000027199	Gatm	36.6588	36.4901	33.666	90.0624	74.735	76.154	71.8032	93.2473	104.986
ENSMUSG00000024513	Mbd2	36.6252	31.31	39.245	35.2555	33.5176	36.6309	31.6743	38.4156	46.5009
ENSMUSG00000038418	Egr1	36.6204	36.3617	26.7494	21.2124	19.8481	22.635	20.6444	27.234	33.6362
ENSMUSG00000032097	Ddx6	36.6016	35.6114	37.2959	35.4012	38.7527	34.4008	33.0391	31.6736	37.1717
ENSMUSG00000028070	Naxe	36.5757	30.0737	33.5336	30.2512	33.5616	30.8082	26.5987	36.0087	41.8957
ENSMUSG00000019432	Ddx39b	36.5198	30.253	31.0991	31.0461	28.3785	31.645	24.7919	28.0093	31.4016
ENSMUSG00000052825	Gm9892	36.5076	30.2051	23.4107	19.8593	21.6636	16.7417	20.3819	23.1626	26.9654
ENSMUSG00000024590	Lmnb1	36.4814	17.9847	29.646	14.4713	11.9815	14.4609	16.1253	13.8966	18.9156
ENSMUSG00000024121	Atp6v0c	36.4597	30.0014	25.768	26.1716	27.4045	34.5011	19.0255	22.8017	28.673
ENSMUSG00000080893	Ndufa12-ps	36.455	28.8924	32.9501	35.7043	33.1558	30.7443	32.4852	36.9842	49.7184
ENSMUSG00000060904	Arl1	36.452	28.0179	27.7619	24.8449	27.3606	25.1404	18.8966	23.0208	28.0081
ENSMUSG00000025950	Idh1	36.4343	34.731	27.5165	21.4438	22.2656	22.9001	16.7438	23.6089	23.0578
ENSMUSG00000025795	Rassf3	36.4165	38.6463	42.5478	45.5252	50.1804	49.5687	34.5862	44.5609	53.2582
ENSMUSG00000082454	Gm12183	36.3132	33.2972	32.7978	29.8187	31.8366	33.7679	30.9401	39.2163	37.6087
ENSMUSG00000098188	Sowahc	36.2728	30.518	23.7453	12.7971	10.166	9.33127	5.65858	8.91764	7.32895
ENSMUSG00000039016	Timm8b	36.2291	32.5599	35.977	21.1891	25.1643	19.5989	21.901	29.0747	33.9218
ENSMUSG00000036199	Ndufa13	36.155	31.7544	36.4403	23.2167	28.3022	25.8454	24.6664	32.3096	31.7602
ENSMUSG00000052298	Cdc42se2	36.1504	35.4645	32.4365	32.6087	33.4341	33.144	25.2216	31.9399	34.4761
ENSMUSG00000002658	Gtf2f1	36.1364	26.6983	27.452	24.521	24.8614	24.358	18.9409	25.4524	28.9782
ENSMUSG00000042043	Tbca	36.0864	32.4369	29.1221	26.2914	27.5103	26.3641	23.0465	27.9454	37.0591
ENSMUSG00000054091	1810037I17Rik	36.0828	28.8131	30.4011	28.9199	25.5113	24.924	24.8193	26.4106	35.3969
ENSMUSG00000021610	Clptm1l	36.0649	32.5497	29.8541	29.8454	33.3738	36.1008	27.193	29.0823	32.0329
ENSMUSG00000024359	Hspa9	36.0363	32.1455	33.394	21.9143	24.7245	24.7948	16.063	23.4352	25.8424
ENSMUSG00000087701	Gm13493	36.0347	29.4491	30.2411	24.0904	26.6785	25.629	21.1707	26.2409	28.0481
ENSMUSG00000058207	Serpina3k	35.9808	100.555	114.098	13.846	52.922	20.0905	80.4235	136.578	112.341
ENSMUSG00000005198	Polr2a	35.9478	28.6597	25.7095	26.8525	23.4233	29.2997	17.9752	24.0498	17.1471
ENSMUSG00000090231	Cfb	35.9344	40.8909	32.3384	9.80332	5.7738	8.80504	6.22909	8.67546	8.22718
ENSMUSG00000000149	Gna12	35.869	36.1551	34.7029	49.8538	50.7157	63.8077	36.4897	44.8363	44.7714
ENSMUSG00000022051	Bnip3l	35.826	32.6803	33.7226	21.1749	19.6142	19.7339	16.9316	17.519	22.1974
ENSMUSG00000105547	Iglc3	35.8046	46.0619	45.0362	40.3473	44.0374	51.0248	60.349	63.5077	82.9599
ENSMUSG00000113625	Gm3379	35.8006	29.9279	39.7463	14.4663	22.7733	13.9227	16.807	20.9528	28.2163
ENSMUSG00000024053	Emilin2	35.7655	20.0385	23.787	8.63798	10.4279	8.63456	9.85501	8.4005	7.24073
ENSMUSG00000031799	Tpm4	35.7508	33.7569	32.4042	49.3917	44.0962	47.3605	35.1018	38.9719	46.9512
ENSMUSG00000029810	Tmem176b	35.7231	29.915	32.1128	19.4905	19.9658	18.0071	21.2715	19.3876	27.842
ENSMUSG00000039158	Akna	35.7185	38.5476	40.3134	35.2624	26.0215	32.4631	25.8567	27.1015	27.4524
ENSMUSG00000029640	Usp12	35.71	31.422	25.9801	18.8425	19.5722	20.7701	12.0815	17.8547	18.3221
ENSMUSG00000062554	Gm12751	35.6971	29.1875	30.5522	19.6487	22.5003	23.0259	21.3065	27.8733	34.7083
ENSMUSG00000046245	Pilra	35.6117	32.0744	27.8726	10.2216	10.5562	9.20699	10.7231	15.1295	13.6215
ENSMUSG00000022867	Usp25	35.5868	31.4207	27.8769	21.0847	20.9138	20.2585	13.7306	17.4573	18.8259
ENSMUSG00000064816	Gm22357	35.5668	22.3303	24.1801	25.7698	20.5154	20.6073	21.8691	30.2425	30.5552
ENSMUSG00000046434	Hnrnpa1	35.5584	26.7843	27.9942	23.1581	22.7718	25.3052	20.4315	24.1138	33.5595
ENSMUSG00000020901	Pik3r5	35.5546	27.3092	25.7478	12.1836	9.96332	10.0311	8.08116	7.79172	8.23992
ENSMUSG00000040731	Eif4h	35.5445	30.3914	31.7423	29.9683	30.7728	32.9538	25.7467	29.9625	36.6832
ENSMUSG00000028398	Dmac1	35.4994	30.0148	29.4061	28.1814	25.119	26.5079	24.2239	25.8838	35.3661
ENSMUSG00000081534	Slc48a1	35.3415	29.1439	27.5074	22.1689	22.0377	26.1703	16.7005	24.5793	23.4705
ENSMUSG00000022136	Dnajc3	35.3043	37.9383	33.5173	39.1523	43.2408	40.1605	28.8736	38.447	37.3268
ENSMUSG00000079547	H2-DMb1	35.2807	42.311	38.0876	48.0763	46.3269	47.5822	31.8022	40.9791	58.2225
ENSMUSG00000029373	Pf4	35.26	20.4571	18.7764	6.87537	8.16587	5.60277	6.938	5.02013	4.97636
ENSMUSG00000020091	Eif4ebp2	35.2112	32.4039	35.6385	32.802	34.8954	41.3499	27.0492	35.2799	34.7073
ENSMUSG00000005087	Cd44	35.1675	24.5453	25.0687	16.8969	16.2137	17.1805	12.4038	10.715	13.5804
ENSMUSG00000034266	Batf	35.1318	25.5929	28.266	11.5072	8.80552	7.04994	8.1379	7.61785	10.7203
ENSMUSG00000014859	E2f4	35.1304	26.2084	28.8543	31.2023	28.2211	29.4862	23.4944	27.4731	30.4072
ENSMUSG00000030159	Clec1b	35.069	36.7136	28.4762	24.7211	28.0619	32.4885	23.5321	30.6616	37.924
ENSMUSG00000002741	Ykt6	35.0256	31.0088	28.2307	27.1171	23.7609	28.576	20.7426	23.1218	28.0281
ENSMUSG00000028495	Rps6	35.0146	32.8689	38.2279	22.4137	28.7954	27.1036	30.8985	34.4262	48.5577
ENSMUSG00000002580	Mien1	35.0025	29.1947	32.7777	27.503	25.7818	21.0508	20.7219	26.796	27.8878
ENSMUSG00000035828	Pim3	34.9113	37.6464	34.4751	37.8873	42.2107	63.7068	37.5464	45.6362	50.0223
ENSMUSG00000009927	Rps25	34.9091	31.8686	50.1547	21.6234	38.4182	38.735	39.4356	38.3406	60.9158
ENSMUSG00000037499	Nenf	34.8832	34.0541	31.6849	32.0123	40.5952	39.3364	33.3648	46.7536	59.2438
ENSMUSG00000110331	Nudc-ps1	34.8248	27.4704	29.1393	26.4579	28.346	30.9421	20.2233	23.8291	34.5202
ENSMUSG00000021377	Dek	34.803	26.7462	25.589	19.3696	18.5897	18.5286	16.9757	18.4719	21.8035
ENSMUSG00000022148	Fyb	34.7689	30.4263	27.2926	17.7419	14.8699	15.463	10.5805	12.8156	11.6499
ENSMUSG00000054408	Spcs3	34.7685	30.1772	25.2628	24.3596	23.7848	22.8119	16.0166	19.6651	22.317
ENSMUSG00000039208	Metrnl	34.7009	42.9076	37.2646	24.7842	19.4424	25.0508	15.1798	19.6614	26.9882
ENSMUSG00000031903	Pla2g15	34.6983	29.2017	19.2188	13.0736	14.2155	15.5705	8.83107	16.4222	15.5212
ENSMUSG00000033916	Chmp2a	34.6831	28.6635	31.0132	26.9017	26.0621	26.1775	29.7812	27.0776	37.2481
ENSMUSG00000031954	Cfdp1	34.6812	37.2885	37.6763	37.9865	37.9315	40.4212	28.4207	35.0222	45.4154
ENSMUSG00000069011	Gm10254	34.6573	30.2845	26.2569	29.1497	23.5679	21.6373	16.2254	19.6724	20.6848
ENSMUSG00000008393	Carhsp1	34.6395	30.393	43.1569	31.1174	30.2623	34.2866	28.633	29.1408	36.8679
ENSMUSG00000067149	Jchain	34.6049	31.4567	50.4194	20.524	15.6074	7.68797	38.3989	17.2313	92.0044
ENSMUSG00000001783	Rtcb	34.5916	31.5989	31.3326	29.6634	28.4153	33.9464	26.6432	32.8285	41.7118
ENSMUSG00000069607	Cd300ld3	34.5868	27.2646	20.7965	9.97571	11.509	10.6853	4.14255	6.04341	4.39411
ENSMUSG00000028998	Tomm7	34.5814	32.7848	34.8129	22.815	24.948	19.8631	18.0171	28.6053	36.3909
ENSMUSG00000035203	Epn1	34.571	30.261	33.0212	28.6689	31.6902	35.5754	26.1347	31.5147	33.2558
ENSMUSG00000015947	Fcgr1	34.5477	29.1229	23.2	18.2417	17.4199	19.9795	10.2604	19.0947	17.9143
ENSMUSG00000096336	Igkv1-135	34.5193	42.3368	46.1355	25.0005	20.5658	26.8875	39.9273	44.7593	75.5554
ENSMUSG00000038058	Nod1	34.5079	32.8436	30.6458	34.0338	28.2132	31.8871	18.9549	25.873	27.8113
ENSMUSG00000029922	Mkrn1	34.505	32.676	42.2187	11.6795	10.0578	10.2486	10.9241	10.8774	13.5663
ENSMUSG00000064215	Ifi27	34.4702	30.2982	35.0061	26.0853	25.5349	30.3388	23.84	29.5507	37.6656
ENSMUSG00000020108	Ddit4	34.4528	47.6642	53.1597	20.0452	41.7875	73.221	22.1795	23.8378	46.5861
ENSMUSG00000079293	Clec7a	34.4052	41.6638	43.0146	40.0831	39.5641	40.364	28.1942	27.1763	43.0691
ENSMUSG00000027642	Rpn2	34.3832	29.6684	26.6653	32.4346	32.678	34.3443	26.1138	31.5471	34.0269
ENSMUSG00000058600	Rpl30	34.3826	31.9499	35.8141	31.7881	32.1028	29.8471	30.5185	35.7828	54.2722
ENSMUSG00000064344	mt-Tm	34.3793	78.7921	87.2594	126.441	109.775	51.1768	195.838	91.413	32.3797
ENSMUSG00000082087	Gm12138	34.3676	28.2591	25.6862	20.7155	21.6097	20.6544	18.9808	22.7399	29.0169
ENSMUSG00000009863	Sdhb	34.3621	31.0323	28.1213	22.4457	24.1125	24.3507	19.2172	26.0113	32.3216
ENSMUSG00000056836	Gm6851	34.2985	25.8069	27.2919	15.2474	17.0947	16.343	17.1049	19.8788	21.2487
ENSMUSG00000002204	Napsa	34.2578	23.925	23.9032	17.2517	17.4221	17.9766	17.7934	15.2874	20.9304
ENSMUSG00000026879	Gsn	34.2339	22.4732	30.1032	29.8178	27.9317	16.9134	12.7655	14.1906	18.7566
ENSMUSG00000025935	Tram1	34.2299	32.732	31.5669	35.2617	35.393	32.9278	28.3335	30.823	35.0823
ENSMUSG00000024030	Abcg1	34.2215	32.8814	27.0838	28.7505	27.8598	30.2055	16.6862	20.7677	23.4413
ENSMUSG00000027694	Gm8325	34.2028	28.8957	27.181	26.2377	26.538	29.1082	23.1857	28.4815	26.3403
ENSMUSG00000059040	Eno1b	34.195	30.96	20.6645	13.6024	16.7288	11.7274	8.40824	9.45966	9.14791
ENSMUSG00000010095	Slc3a2	34.1885	28.8017	31.5851	31.6227	36.7101	38.2595	25.0473	33.5427	41.4889
ENSMUSG00000060377	Rpl36a-ps1	34.1653	33.0229	45.848	22.3142	31.2546	23.5939	31.6675	46.8739	52.0451
ENSMUSG00000055546	Timd4	34.1328	30.5632	18.8413	26.0324	27.7506	41.4385	27.9601	54.1435	54.0752
ENSMUSG00000089739	Gm20431	34.1192	31.2164	30.8391	27.2517	27.4606	29.3009	25.4555	26.3213	31.7094
ENSMUSG00000029538	Srsf9	34.1152	28.0491	26.1059	26.4021	23.1724	22.9281	16.5681	19.8575	27.238
ENSMUSG00000033467	Crlf2	34.1148	29.3888	27.0361	24.9015	26.2011	31.0189	30.0056	26.9468	31.7283
ENSMUSG00000029119	Man2b2	34.1085	27.8821	24.7208	32.8329	32.9654	39.4544	26.2955	31.9566	31.7523
ENSMUSG00000007564	Ppp2r1a	34.0391	29.1543	28.485	32.2697	28.3007	30.072	24.938	28.6105	35.1401
ENSMUSG00000002992	Apoc2	34.0211	4.45262	26.1114	10.234	0.192337	10.4838	8.25897	0.105431	8.20931
ENSMUSG00000031503	Col4a2	33.9795	42.4493	32.4782	96.2238	94.7348	115.179	66.5207	60.1731	50.3426
ENSMUSG00000028885	Smpdl3b	33.9786	31.075	24.812	7.29543	6.82004	3.7132	4.12215	4.90898	5.99015
ENSMUSG00000032314	Etfa	33.9434	35.6728	40.2908	20.5565	22.9679	22.2108	15.2916	21.5712	24.2797
ENSMUSG00000078780	Gm5150	33.9232	27.8034	25.5214	8.73625	10.1537	8.83739	9.79116	10.4001	11.4261
ENSMUSG00000025044	Msr1	33.9141	29.6646	21.709	28.5211	25.5588	32.766	28.2986	32.1299	30.675
ENSMUSG00000003458	Ncstn	33.8201	31.4894	27.6296	38.481	38.6274	41.9905	28.3215	36.5373	40.4713
ENSMUSG00000061904	Slc25a3	33.7863	30.1255	29.8175	29.6575	30.3577	32.6966	25.8646	31.4916	37.9101
ENSMUSG00000003072	Atp5d	33.786	27.9711	32.5437	23.8883	23.1896	25.6094	23.3186	26.4389	35.8808
ENSMUSG00000036565	Ttyh3	33.7705	30.8774	30.5354	30.0746	31.1702	38.2714	20.5429	26.8094	24.6267
ENSMUSG00000082908	Gm13736	33.7546	29.5471	33.0906	33.5941	37.133	30.9679	41.0543	41.7208	51.3136
ENSMUSG00000027227	Sord	33.7541	56.1854	77.9918	29.5076	37.4967	37.8156	24.6102	35.2459	47.5465
ENSMUSG00000025781	Atp5c1	33.7509	32.0023	33.9122	25.7635	26.6953	28.1342	25.2879	29.6392	33.4862
ENSMUSG00000019877	Serinc1	33.7471	32.9842	28.5324	28.6917	29.7838	31.5815	23.8237	30.2202	33.4332
ENSMUSG00000028955	Vamp3	33.6878	30.8431	30.8106	38.199	41.0641	41.8645	31.2847	37.5429	46.0184
ENSMUSG00000080772	Gm12543	33.6874	8.07809	28.6181	32.3417	43.5779	11.4822	33.5211	49.0716	62.0511
ENSMUSG00000001270	Ckb	33.6832	25.7391	22.5426	16.2949	18.3676	16.7083	13.0937	19.3097	23.4629
ENSMUSG00000021807	Rtraf	33.6694	29.9913	30.6454	23.3664	25.8843	24.5104	23.2298	25.1892	31.9192
ENSMUSG00000063882	Uqcrh	33.6664	32.3393	32.333	18.3789	24.5721	23.4232	18.4541	27.8912	28.4947
ENSMUSG00000020386	Sar1b	33.6571	30.9125	30.0185	25.5591	24.6245	28.565	23.8433	26.0613	35.8893
ENSMUSG00000072235	Tuba1a	33.6233	27.4808	28.6232	48.8569	38.2	41.1289	40.6612	39.1241	41.7289
ENSMUSG00000070873	Lilra5	33.5939	32.6917	21.996	16.387	20.0455	23.7025	12.5275	30.0906	25.9398
ENSMUSG00000044894	Uqcrq	33.5243	31.1851	36.7521	18.552	23.2039	20.4073	19.0047	24.4464	28.0735
ENSMUSG00000017309	Cd300lg	33.4911	61.4791	81.5489	197.23	214.415	258.829	189.619	244.378	274.342
ENSMUSG00000023913	Pla2g7	33.4411	26.7355	28.7833	19.9334	21.9286	21.2545	21.2139	17.1117	23.8441
ENSMUSG00000020737	Jpt1	33.424	29.0488	29.1005	28.5113	26.2793	24.9229	26.5526	28.9701	35.7832
ENSMUSG00000028719	Cmpk1	33.4093	30.136	27.5837	18.889	16.3492	17.8997	16.0299	14.7949	21.8477
ENSMUSG00000002812	Flii	33.3373	32.1006	29.0357	33.3807	30.8872	32.7026	23.2304	29.2932	29.8279
ENSMUSG00000020483	Dynll2	33.313	34.179	21.1381	18.4938	29.4591	30.6511	16.5665	24.6285	26.9598
ENSMUSG00000030055	Rab43	33.2805	29.8372	27.8883	19.9937	17.7297	21.3257	13.0594	18.4037	19.339
ENSMUSG00000048489	Depp1	33.2548	52.6616	14.1376	8.19695	21.3094	11.9709	0.828748	3.17367	5.00215
ENSMUSG00000009090	Ap1b1	33.235	29.2016	30.6502	58.3408	63.0844	67.1927	46.4004	53.9615	54.5897
ENSMUSG00000040540	Ctdsp2-ps	33.2153	29.6333	34.7869	42.7531	44.3814	58.7129	33.4482	49.7595	32.4624
ENSMUSG00000006373	Pgrmc1	33.2133	43.2163	39.216	33.7358	36.5517	38.0016	30.763	42.1802	49.1974
ENSMUSG00000071650	Ganab	33.2054	29.4904	27.5474	32.8318	33.0086	36.6055	24.6698	30.7435	29.7485
ENSMUSG00000079015	Serpina1c	33.1554	137.406	137.899	27.0061	84.7745	66.9723	70.7968	119.124	118.503
ENSMUSG00000082319	Actr3-ps	33.1297	26.2442	26.9485	22.0639	18.363	19.2302	15.1241	18.4832	19.2701
ENSMUSG00000024570	Rbfa	33.1169	30.5789	27.9646	31.6102	34.7829	31.6964	31.0544	32.1089	46.1832
ENSMUSG00000115338	Pnp	33.1099	31.764	29.6076	27.168	30.0133	41.4033	24.7183	27.2705	32.2003
ENSMUSG00000070934	Rraga	33.0693	31.1575	30.8682	30.9613	31.7534	32.7709	27.1114	30.1523	34.2967
ENSMUSG00000082044	Snrpert	33.0653	31.2222	23.43	21.7885	24.623	18.7873	22.4094	28.6053	26.8369
ENSMUSG00000027215	Cd82	33.0499	16.3318	20.1585	17.6112	13.1241	16.0116	21.4754	23.4898	18.6784
ENSMUSG00000046062	Ppp1r15b	32.9932	27.9772	30.0624	26.0285	21.2051	25.2636	20.3124	23.4319	22.4243
ENSMUSG00000036733	Rbm42	32.9606	23.7585	30.2239	25.4187	28.1259	27.3074	26.6443	29.5011	40.3303
ENSMUSG00000044562	Rasip1	32.9101	36.4662	40.3829	91.374	88.185	112.332	69.7579	84.5028	90.9706
ENSMUSG00000022285	Ywhaz	32.8483	25.9507	25.6655	31.3729	27.6575	22.9024	24.0877	23.5938	33.8208
ENSMUSG00000061477	Rps7	32.7871	31.2601	31.7214	20.6238	20.3088	27.3139	19.7165	18.1658	29.9333
ENSMUSG00000032508	Myd88	32.786	24.3325	28.9129	17.1504	15.0953	12.6207	15.2976	12.2986	14.9357
ENSMUSG00000040466	Blvrb	32.7838	25.5708	27.9599	14.6841	17.4749	18.6929	12.7055	19.6821	25.1902
ENSMUSG00000052296	Ppp6r1	32.7805	30.2738	32.3132	30.6667	30.1587	33.4649	24.2539	28.7802	32.4996
ENSMUSG00000040699	Limd2	32.7688	28.9019	26.2965	19.4583	18.3673	26.354	21.6971	30.6517	31.9532
ENSMUSG00000020437	Myo1g	32.7528	26.5763	26.9514	21.4867	14.8917	15.6571	14.9721	15.3006	19.1462
ENSMUSG00000026399	Cd55	32.7503	44.0183	45.2859	71.2221	64.1394	77.9506	57.3856	75.0925	74.2131
ENSMUSG00000038366	Lasp1	32.7345	30.8041	29.5496	35.1091	34.8592	38.3485	22.2662	26.7191	26.5955
ENSMUSG00000005683	Cs	32.666	26.9775	25.9388	22.4331	21.9556	24.8935	19.7891	21.4178	24.1166
ENSMUSG00000115868	Gm2999	32.6393	27.4259	29.8767	26.3023	31.965	34.291	25.6818	38.3465	44.723
ENSMUSG00000049751	Rpl36al	32.6304	33.9925	29.5336	18.1684	20.1229	16.4512	16.1371	20.2719	29.3067
ENSMUSG00000020349	Ppp2ca	32.6069	26.7489	27.3548	22.3225	22.0149	23.3998	18.155	20.665	25.3486
ENSMUSG00000040345	Arhgap9	32.564	30.8143	32.0523	21.851	17.288	15.9741	21.4836	20.7556	26.3588
ENSMUSG00000004936	Map2k1	32.55	28.4813	24.6718	23.4564	23.8189	24.4047	18.8288	21.2957	24.792
ENSMUSG00000084260	Gm12844	32.5169	28.1303	24.5329	29.6909	30.8716	30.6212	18.2797	26.7622	25.5228
ENSMUSG00000030884	Uqcrc2	32.5051	30.4506	27.5134	21.596	26.1095	27.4353	22.8747	25.4046	28.5868
ENSMUSG00000024065	Ehd3	32.4787	68.3478	93.014	249.395	311.557	317.317	257.612	362.754	322.079
ENSMUSG00000050552	Lamtor4	32.4356	26.6803	24.137	13.0764	14.4175	10.8827	12.1196	16.2848	17.292
ENSMUSG00000032312	Csk	32.4328	34.7853	27.3246	24.6727	25.1139	24.9414	16.4577	21.1072	29.7778
ENSMUSG00000026687	Aldh9a1	32.4155	27.9036	28.6102	18.7226	20.2628	22.3504	14.8381	16.8665	21.0084
ENSMUSG00000057672	Pkn1	32.4089	32.6727	31.523	32.2231	31.0479	36.516	23.7167	29.3333	26.3382
ENSMUSG00000016206	H2-M3	32.4065	32.6517	28.4715	34.0148	29.9299	35.6068	26.9637	32.8524	44.2585
ENSMUSG00000027995	Tlr2	32.3919	27.4671	35.3107	28.6477	23.4165	23.6334	18.9706	17.4892	25.2631
ENSMUSG00000009079	Ewsr1	32.3718	28.1246	27.4174	28.5743	24.2058	25.3745	21.2429	23.8451	28.8197
ENSMUSG00000039236	Isg20	32.3481	26.1391	29.7469	3.94187	4.71719	3.6453	6.1294	4.54141	4.73936
ENSMUSG00000095847	Gm5451	32.3213	28.9162	30.107	24.6924	27.2794	20.3928	33.3527	43.2415	44.5312
ENSMUSG00000060791	Gmfg	32.3003	24.2431	24.8252	13.9914	12.8862	13.6993	14.8069	16.2926	22.2301
ENSMUSG00000040479	Dgkz	32.2952	30.163	27.7271	30.4434	28.7627	32.7989	21.2637	25.4369	27.0828
ENSMUSG00000017774	Myo1c	32.2905	34.1053	30.0568	46.662	45.9939	52.972	33.93	43.1406	39.7055
ENSMUSG00000031311	Nono	32.2687	26.8848	27.1212	25.9431	23.5679	25.7147	20.5139	24.4257	26.1699
ENSMUSG00000102418	Sh2d1b1	32.2426	24.7704	24.208	4.60207	4.61608	1.30129	1.36755	0.986685	1.80391
ENSMUSG00000057177	Gsk3a	32.2394	26.0736	27.3015	22.5176	20.507	24.5827	19.1643	20.8197	26.2469
ENSMUSG00000015092	Edf1	32.1785	27.8466	23.5948	19.591	20.7692	18.8708	14.5229	18.3683	23.4101
ENSMUSG00000052776	Oas1a	32.1327	25.4004	28.9599	25.3814	27.941	29.6804	14.1232	21.6475	21.9429
ENSMUSG00000006941	Eif1b	32.1291	26.5437	24.3347	25.7506	21.8255	19.5127	18.4384	22.6163	27.3973
ENSMUSG00000026176	Ctdsp1	32.1007	28.9609	31.245	28.7627	29.6292	33.5495	24.0833	29.0748	33.2021
ENSMUSG00000095351	Igkv3-2	32.0756	82.2103	145.327	28.888	25.009	13.5748	26.2776	36.7782	41.2138
ENSMUSG00000058385	H2bc8	32.0728	23.9924	26.908	9.19897	13.4915	9.01733	9.70889	13.4348	12.7996
ENSMUSG00000025647	Shisa5	32.0529	32.7845	38.2618	39.2775	39.9395	46.5819	40.7822	45.3968	54.0734
ENSMUSG00000027133	Nop10	32.0381	28.8568	26.4217	20.5049	18.7427	17.662	16.2311	23.5626	24.5561
ENSMUSG00000018102	H2bc4	32.0123	31.3712	36.0619	13.877	20.8251	20.7146	13.2159	21.2128	24.0801
ENSMUSG00000014349	Ube2z	31.9564	28.3321	26.2679	27.8548	24.6648	27.1528	20.234	24.1539	26.5281
ENSMUSG00000042613	Pbxip1	31.9562	29.4105	31.8329	23.702	20.9095	24.248	21.7093	22.0595	25.0793
ENSMUSG00000014361	Mertk	31.8658	35.2409	26.4547	36.5229	39.8304	47.4311	35.6894	54.4748	47.7843
ENSMUSG00000050721	Plekho2	31.7509	27.2671	24.4583	23.3184	19.8137	18.1899	13.4152	18.4753	20.1196
ENSMUSG00000041453	Rpl21	31.7398	29.4579	28.019	16.6377	18.6124	18.2154	19.4895	22.0805	31.8202
ENSMUSG00000089803	Gm10171	31.73	23.0201	24.0142	20.525	18.98	19.0653	15.5759	19.2676	21.8264
ENSMUSG00000040940	Arhgef1	31.7101	35.5965	34.7919	38.3263	33.1727	40.0925	32.6755	37.5721	44.5588
ENSMUSG00000004096	Cwc15	31.6772	27.0018	26.9552	20.884	21.2281	20.1527	17.8752	22.8441	27.9611
ENSMUSG00000005800	Mmp8	31.6728	7.9996	24.9703	2.20506	2.15497	2.73032	11.7476	2.73372	3.53583
ENSMUSG00000083670	Gm6829	31.6292	25.0554	25.326	37.2119	48.4413	48.2783	38.0959	48.629	47.1324
ENSMUSG00000027639	Samhd1	31.5992	31.6374	31.014	31.3332	27.5272	29.2796	21.0988	25.6092	30.3532
ENSMUSG00000021987	Mtmr6	31.5982	31.8369	28.4907	21.7407	20.9027	22.5145	17.5136	19.1948	19.3368
ENSMUSG00000036362	P2ry13	31.5709	29.4239	20.8	12.4018	12.0778	15.1906	12.2063	18.1018	15.3107
ENSMUSG00000024740	Ddb1	31.5673	25.2221	24.8588	27.8768	26.8934	29.6935	20.3046	24.9795	25.4473
ENSMUSG00000024937	Ehbp1l1	31.5419	24.1081	22.54	15.233	12.1305	12.361	8.69178	12.3584	12.5553
ENSMUSG00000053898	Ech1	31.5052	27.9033	32.9388	22.2534	24.1478	23.5161	19.1484	22.7642	28.6935
ENSMUSG00000040212	Emp3	31.4927	25.5331	27.2826	31.4079	28.0689	24.9779	24.444	24.933	31.2115
ENSMUSG00000022868	Ahsg	31.4922	56.7335	54.9811	5.72017	9.89849	9.87533	9.89846	27.2231	14.6673
ENSMUSG00000008496	Pou2f2	31.4827	23.9133	20.6282	6.26006	5.82581	6.8877	4.51302	5.63214	4.82972
ENSMUSG00000080776	Gm12174	31.4477	23.785	28.283	15.0237	14.95	15.0663	19.9079	25.5707	34.6849
ENSMUSG00000003873	Bax	31.421	30.292	27.8048	34.727	28.0848	27.5021	22.0079	30.8599	38.0493
ENSMUSG00000081824	Ndufs5-ps	31.3979	29.4377	24.9859	27.7024	34.4202	31.3063	26.0799	25.6237	33.1256
ENSMUSG00000043889	Gm8399	31.3839	26.3271	36.2943	29.0757	33.4322	26.081	20.7642	25.814	34.8135
ENSMUSG00000091905	Dnajb6-ps	31.3546	24.9446	30.3721	21.912	22.0082	23.7149	19.9203	22.6338	23.6814
ENSMUSG00000020075	Ddx21	31.2816	24.9985	24.5824	21.2807	19.4885	21.3914	15.4588	19.6757	21.5162
ENSMUSG00000058492	Scp2-ps2	31.2173	34.3727	7.95832	18.1667	22.0815	24.6346	13.9956	23.7592	24.5268
ENSMUSG00000022892	App	31.1699	34.2616	30.8925	52.5148	55.3727	65.254	35.7101	47.7791	42.7414
ENSMUSG00000048578	Mlec	31.1635	23.3525	21.3063	15.8508	14.6485	14.0663	10.1166	12.769	11.3685
ENSMUSG00000091649	Phf11b	31.0772	20.3499	28.0414	20.6322	25.5893	19.8985	14.9049	23.1029	24.5306
ENSMUSG00000091449	Gm10269	31.0593	24.5451	29.6007	21.7541	22.3758	22.3683	22.7575	19.8305	31.0074
ENSMUSG00000074207	Adh1	31.0555	68.7978	72.8397	13.4036	22.3243	22.6907	13.5905	34.6022	41.064
ENSMUSG00000076547	Igkv4-70	31.0173	13.0407	4.8416	3.4159	5.73226	2.03806	11.8402	6.96268	7.80675
ENSMUSG00000025016	Tm9sf3	31.0136	29.5998	27.6557	31.422	28.6442	29.9009	21.1765	27.2629	29.4447
ENSMUSG00000048865	Arhgap30	30.9475	28.0315	27.1521	17.9555	14.3047	14.6463	12.461	13.6806	14.4984
ENSMUSG00000027287	Snap23	30.9118	29.328	28.0295	22.6354	25.2904	25.8189	15.5652	17.0011	19.5601
ENSMUSG00000022500	Litaf	30.9097	25.2906	31.8129	20.8699	21.1867	22.634	19.11	18.93	23.6417
ENSMUSG00000076666	Ighv14-4	30.9049	36.8514	3.26949	2.13954	4.72136	6.13055	5.52862	3.48157	7.50374
ENSMUSG00000094111	Nutf2-ps2	30.8783	27.0595	20.4253	16.0395	16.2671	15.2859	13.5698	14.2649	21.8271
ENSMUSG00000054717	Hmgb2	30.8433	14.619	17.0074	5.50401	6.94702	8.71892	6.79634	6.36318	9.62345
ENSMUSG00000016921	Srsf6	30.8428	27.7112	25.2051	27.3849	26.7286	28.7217	20.3372	25.4084	30.0025
ENSMUSG00000026234	Ncl	30.8083	23.483	23.1912	19.2545	17.5186	19.93	17.1522	19.272	24.6752
ENSMUSG00000069083	Gm10259	30.8004	15.6199	16.5895	14.6912	12.7404	12.5619	10.433	10.9699	15.1527
ENSMUSG00000101389	Ms4a4a	30.7717	30.2251	22.2234	14.745	8.49847	8.97588	11.399	4.38833	3.75586
ENSMUSG00000047459	Dynlrb1	30.7659	24.4439	28.5719	25.1028	23.1738	23.4637	22.1633	25.7829	32.0533
ENSMUSG00000032328	Tmem30a	30.7295	32.8097	30.7562	39.5525	38.0958	38.4877	29.4312	35.8046	39.1112
ENSMUSG00000024339	Tap2	30.7245	29.9796	26.5848	34.9063	30.6729	31.0566	22.9528	32.5533	38.8885
ENSMUSG00000038633	Degs1	30.7127	31.3098	30.2358	44.8461	48.5801	49.3701	39.5498	38.6903	53.9406
ENSMUSG00000036781	Rps27l	30.6698	27.0066	27.0571	17.1141	14.3934	16.1955	15.3305	19.163	21.2818
ENSMUSG00000022126	Acod1	30.6284	23.7653	86.1986	18.7981	22.0943	22.8862	27.8344	15.4587	21.5012
ENSMUSG00000021756	Il6st	30.6132	41.659	48.3032	67.9649	68.7689	86.8234	45.55	49.3571	51.9842
ENSMUSG00000083481	Rps8-ps2	30.5818	28.118	29.9574	28.4141	30.8638	29.4444	34.5836	45.2803	56.5123
ENSMUSG00000085783	Gm9816	30.5705	26.7831	26.3189	28.9794	28.3617	26.3779	22.7501	26.7644	27.3304
ENSMUSG00000057886	Cbx3-ps6	30.5597	23.2796	28.3593	20.2919	17.7639	15.3931	18.4511	16.0906	23.8469
ENSMUSG00000117822	Eef1a1-ps1	30.5575	33.9859	31.5856	34.2916	42.2912	36.6774	42.5688	51.6474	61.4279
ENSMUSG00000026483	Fam129a	30.5389	27.9303	22.6316	13.9732	11.8044	15.3638	8.45225	10.4352	9.66926
ENSMUSG00000025608	Podxl	30.4705	35.5699	25.7903	50.0318	48.1491	50.7307	45.4961	68.2982	56.5847
ENSMUSG00000029998	Pcyox1	30.4485	25.4785	18.8358	15.0975	16.5863	19.2837	10.4636	15.2865	14.7763
ENSMUSG00000044080	S100a1	30.4354	29.2644	29.8141	29.8043	32.355	37.1354	29.4725	38.802	44.4446
ENSMUSG00000002957	Ap2a2	30.2514	27.2286	27.0205	39.5296	42.0547	44.3674	31.649	38.6882	38.754
ENSMUSG00000090841	Myl6	30.237	24.3325	25.9825	16.0536	15.9232	15.2588	12.9419	14.6916	19.195
ENSMUSG00000051506	Wdfy4	30.2266	25.1041	23.6946	18.597	16.5493	20.3589	12.0699	15.5943	12.7948
ENSMUSG00000059064	Gm10059	30.2111	28.9031	43.5932	23.0415	26.783	28.717	30.6653	41.026	46.2583
ENSMUSG00000094345	Igkv14-126	30.1862	9.66395	9.77049	6.13175	8.2006	6.31892	3.2393	4.8542	12.8188
ENSMUSG00000027078	Ube2l6	30.1731	81.0075	36.1932	13.4097	7.61404	5.12484	17.699	14.1301	14.0942
ENSMUSG00000116563	AL731706.2	30.165	29.1739	28.0337	23.1402	19.5723	17.7786	16.5269	16.8055	27.5079
ENSMUSG00000017188	Coa3	30.1423	26.9797	27.2824	24.2938	27.1384	22.8295	22.1904	25.5917	31.551
ENSMUSG00000028416	Bag1	30.1282	30.4452	27.9121	22.7222	24.3522	23.5673	21.2663	24.3433	28.2799
ENSMUSG00000050628	Ubald2	30.0984	25.7277	31.4202	16.0379	18.725	21.6166	17.3227	19.5731	24.6826
ENSMUSG00000030748	Il4ra	30.0878	24.6298	27.7881	22.1878	25.8384	32.9376	25.6454	23.1852	23.7167
ENSMUSG00000025982	Sf3b1	30.0822	29.7316	26.2943	27.2157	23.8528	30.4149	23.0815	28.2218	32.193
ENSMUSG00000019054	Fis1	30.0644	26.8069	26.6317	20.5295	22.1594	24.3172	21.7961	21.3216	31.123
ENSMUSG00000010277	2610507B11Rik	30.0586	26.8484	24.3193	24.8471	25.4905	30.0869	20.1011	26.9772	23.386
ENSMUSG00000043263	Ifi209	30.0413	31.6192	28.5721	24.4492	18.8871	17.6309	17.1814	20.2934	21.2325
ENSMUSG00000020803	Txndc17	29.9735	27.1279	29.2958	23.1643	23.4867	20.8675	19.4573	24.3008	34.1009
ENSMUSG00000000743	Chmp1a	29.9663	26.9505	29.0142	19.8806	20.6777	22.4894	22.4283	22.2637	27.0011
ENSMUSG00000025068	Gsto1	29.966	25.09	22.6975	11.4537	14.8847	12.8831	11.8451	12.3794	16.774
ENSMUSG00000047735	Samd9l	29.9414	29.6619	28.0088	25.1087	20.5136	20.3877	15.8031	20.4184	18.0866
ENSMUSG00000006731	B4galnt1	29.9211	28.6876	29.9461	25.4016	21.9695	25.9808	29.6599	26.5581	35.8398
ENSMUSG00000020133	2310011J03Rik	29.8902	27.6494	26.741	20.3439	18.6583	16.6295	17.8568	19.1252	22.7031
ENSMUSG00000029390	Tmed2	29.8519	5.25448	24.9821	19.1124	18.9565	10.379	4.48527	19.2988	5.8562
ENSMUSG00000037824	Tspan14	29.8509	29.63	26.0711	33.9911	35.8059	37.7048	25.6741	32.5143	9.58522
ENSMUSG00000037815	Ctnna1	29.8398	29.9668	27.9282	45.0045	43.9463	48.8628	29.4216	38.6052	39.9133
ENSMUSG00000028436	Dcaf12	29.8343	26.6901	27.7547	24.6766	20.9995	18.7871	18.3842	19.7836	22.9813
ENSMUSG00000030224	Strap	29.8286	25.605	25.0325	24.0678	22.3716	22.7192	18.97	23.0619	28.3434
ENSMUSG00000001289	Pfdn5	29.8159	31.0124	32.677	23.0117	27.705	26.3027	25.9242	30.114	44.814
ENSMUSG00000020936	Nmt1	29.7404	26.4916	23.3274	19.0734	18.4151	19.4923	15.3771	16.7054	19.6234
ENSMUSG00000027074	Slc43a3	29.7311	33.4275	37.5342	80.273	93.6737	114.83	77.8949	103.828	109.703
ENSMUSG00000053565	Eif3k	29.7236	25.2561	25.9818	22.6102	23.538	23.6573	24.3074	24.9212	36.4742
ENSMUSG00000039067	Psmd7	29.7159	26.3471	25.159	23.082	22.4908	20.976	18.7349	22.4384	26.4439
ENSMUSG00000070697	Utp3	29.6747	26.3202	27.3509	18.1749	18.7071	19.6449	17.2713	19.0439	22.9448
ENSMUSG00000064208	Gm10145	29.6667	30.0878	24.8234	18.8841	20.9702	21.2579	14.8425	19.5036	18.8206
ENSMUSG00000093384	Gm20689	29.6642	26.7936	30.0069	19.1658	14.5213	15.8208	12.289	14.9949	8.44064
ENSMUSG00000046470	Sox18	29.6443	36.1911	35.7502	120.044	93.2217	89.9491	91.5981	108.422	106.565
ENSMUSG00000096255	Dynlt1b	29.6054	24.9205	21.5683	16.2072	12.4135	9.66105	8.89395	17.8644	16.6034
ENSMUSG00000034341	Wbp2	29.5971	25.1363	26.1659	27.0626	25.5247	29.8523	23.9034	32.181	34.4528
ENSMUSG00000061032	Rrp1	29.5894	25.2413	24.1016	22.4529	24.3345	25.0625	20.5334	23.7348	28.4808
ENSMUSG00000042129	Rassf4	29.5877	25.6267	20.8298	13.8446	11.2785	10.5392	6.20822	8.48187	7.1177
ENSMUSG00000047514	Tspyl1	29.5863	24.3438	27.2773	23.766	20.0733	21.0259	18.2502	18.8122	22.1496
ENSMUSG00000027193	Api5	29.5663	24.9267	23.8318	24.2866	22.9451	24.5383	17.5946	21.9307	25.5128
ENSMUSG00000089942	Pira2	29.5207	20.9882	20.8661	11.5701	11.776	16.0008	11.0086	14.696	14.4081
ENSMUSG00000095478	Gm9824	29.5057	22.3555	24.7357	21.3709	24.9101	20.1621	18.5147	23.7486	21.0964
ENSMUSG00000048621	Gm6377	29.4838	23.3894	18.1296	5.74465	6.12089	5.42452	1.99859	5.98623	6.37
ENSMUSG00000003380	Rabac1	29.4234	31.7831	35.0247	37.034	39.6024	44.7705	34.788	45.8685	55.2922
ENSMUSG00000021069	Pygl	29.3988	18.5326	23.0115	8.13881	8.96139	9.8186	9.32036	8.74142	9.7155
ENSMUSG00000026536	Ifi211	29.3848	28.9347	27.7233	23.9653	22.5985	24.9138	11.0164	17.5238	16.3728
ENSMUSG00000013698	Pea15a	29.375	39.2181	36.4481	62.4269	66.4489	69.2035	45.9038	56.0598	59.8947
ENSMUSG00000022781	Pak2	29.3653	26.732	26.2477	27.2737	24.0818	25.6924	16.6987	21.3346	21.7581
ENSMUSG00000080877	Rpl22-ps1	29.3623	19.5265	22.8773	10.0617	9.58332	9.43417	9.92742	10.5047	12.0453
ENSMUSG00000001281	Itgb7	29.3295	28.4842	34.0741	36.6202	30.2858	30.3223	36.9781	37.7724	48.6748
ENSMUSG00000025613	Cct8	29.2864	25.9902	23.7143	20.6962	21.0208	21.1848	15.9316	20.1131	23.1733
ENSMUSG00000053063	Clec12a	29.2837	24.621	17.8356	13.9333	13.7403	12.2498	8.71359	12.5676	14.3902
ENSMUSG00000019804	Snx3	29.2189	28.4643	27.7002	33.5757	30.0039	42.7728	44.6661	52.0288	37.5576
ENSMUSG00000036309	Skp1a	29.1844	31.471	28.5312	25.9876	29.8285	14.9081	22.8755	11.855	32.6935
ENSMUSG00000029762	Akr1b8	29.1796	22.6407	19.5637	49.963	44.521	42.6796	57.7172	58.418	71.0744
ENSMUSG00000056313	Tcim	29.1761	52.9497	43.1096	106.368	125.924	111.634	146.291	169.909	206.306
ENSMUSG00000024853	Sf3b2	29.1722	25.5228	26.1883	25.1319	24.3379	25.6733	20.5986	24.7586	28.2489
ENSMUSG00000032349	Elovl5	29.1626	27.1413	26.2848	29.63	32.3009	33.0681	23.3722	28.2092	30.4949
ENSMUSG00000015846	Rxra	29.1469	29.8882	25.1431	20.1192	25.2151	34.1155	15.0732	23.7448	23.2529
ENSMUSG00000106926	Rpl7-ps7	29.0958	29.3824	26.4821	30.2921	29.9095	28.3127	34.4554	42.8543	60.0808
ENSMUSG00000057530	Ece1	29.0854	38.3155	39.6438	81.4158	88.8318	101.976	58.7512	78.0805	74.4264
ENSMUSG00000042249	Grk3	29.0793	26.7579	21.3015	9.82493	8.36747	6.12278	2.68006	3.36106	3.62933
ENSMUSG00000020029	Nudt4	29.0674	25.1548	33.9585	15.08	17.2126	17.1885	15.3933	15.4188	21.5197
ENSMUSG00000018209	Stk4	29.06	25.0435	27.667	21.5293	18.2262	19.729	18.0132	20.1817	20.8483
ENSMUSG00000022797	Tfrc	29.048	13.717	14.919	3.25817	3.37479	3.47031	2.18639	2.84357	2.92097
ENSMUSG00000096074	Ighv1-72	29.0201	36.5066	67.0437	6.53837	6.52404	8.49925	23.1733	26.3299	93.3192
ENSMUSG00000020611	Gna13	28.9315	29.7115	27.4877	31.6806	30.3596	31.1837	17.6367	23.1146	24.535
ENSMUSG00000031532	Saraf	28.9069	30.676	28.4617	27.0034	34.9407	35.8336	28.7528	39.0048	47.3809
ENSMUSG00000003316	Glg1	28.9026	25.3737	22.0252	20.4595	20.6006	22.8627	13.1963	18.3861	13.5077
ENSMUSG00000069744	Psmb3	28.8906	30.7936	27.8646	22.163	22.4775	20.2381	19.42	22.5267	27.4318
ENSMUSG00000033047	Eif3l	28.8794	23.6117	24.6653	23.7708	23.4895	23.1258	23.4895	24.2677	29.7261
ENSMUSG00000031770	Herpud1	28.8695	22.705	25.4545	20.1768	21.6971	29.551	18.4492	22.6962	29.7424
ENSMUSG00000049401	Ogfr	28.8667	27.5649	29.574	27.1985	26.9296	29.1632	21.6763	25.6869	35.6989
ENSMUSG00000020802	Ube2o	28.8545	18.4891	23.3785	6.17164	5.66385	6.57622	5.43224	5.12529	5.24843
ENSMUSG00000054808	Actn4	28.853	27.5819	27.7551	36.8852	39.6803	46.0463	26.0648	37.1961	32.5455
ENSMUSG00000070462	Tlnrd1	28.849	26.1169	24.0466	42.739	37.1664	42.318	28.3668	38.5766	41.1362
ENSMUSG00000033379	Atp6v0b	28.8355	26.5746	24.7918	21.8424	22.7264	21.2672	16.332	21.2605	28.9751
ENSMUSG00000031848	Lsm4	28.8336	20.3806	22.9625	19.302	16.8629	17.9784	19.6019	21.4347	25.3473
ENSMUSG00000009291	Pttg1ip	28.7962	32.2225	29.1904	37.6149	40.8861	48.2307	31.7465	35.6845	45.1832
ENSMUSG00000030921	Trim30a	28.7582	28.3246	28.3709	27.4729	26.3708	26.6354	18.3339	23.3744	22.642
ENSMUSG00000000711	Rab5b	28.7561	26.14	25.449	24.6351	22.6665	24.864	17.044	20.6585	20.5214
ENSMUSG00000093327	Mir5107	28.7539	46.3355	50.8257	49.2514	61.3857	99.0647	42.3996	58.5112	68.6172
ENSMUSG00000042745	Id1	28.7242	30.6247	23.4954	19.1924	19.7404	17.0479	19.7446	21.0544	33.7672
ENSMUSG00000023367	Tmem176a	28.6926	19.5495	22.0836	16.4868	16.3452	14.7961	15.231	14.1084	16.9762
ENSMUSG00000019179	Mdh2	28.6908	25.8346	22.8901	20.4194	20.9597	19.8237	15.6937	20.9304	25.297
ENSMUSG00000003518	Dusp3	28.6564	22.251	21.1697	34.7599	33.9856	34.9029	40.2975	57.2234	44.0188
ENSMUSG00000047810	Ccdc88b	28.6512	22.7937	25.3054	16.9957	14.194	14.7278	10.6752	12.8333	14.9852
ENSMUSG00000020485	Supt4a	28.6281	23.1156	24.8507	19.5072	18.2946	19.3076	19.4084	23.865	27.2658
ENSMUSG00000030842	Lamtor1	28.6058	27.2091	25.4417	21.4944	22.2129	23.9229	21.3971	23.1244	28.8906
ENSMUSG00000101932	Gm10074	28.5806	14.3905	15.89	15.1455	13.9127	6.8691	14.5796	17.8352	19.4001
ENSMUSG00000021660	Btf3	28.5618	25.3633	23.9392	19.5912	20.6592	19.1172	18.6473	19.9037	29.9724
ENSMUSG00000028776	Tinagl1	28.5239	35.1614	45.1821	95.8009	106.074	110.052	61.9373	101.543	109.754
ENSMUSG00000039497	Dse	28.5178	30.2137	24.3668	39.7448	40.859	38.2679	27.1162	39.9904	38.222
ENSMUSG00000096833	Igkv4-55	28.5136	32.1128	53.8621	20.3465	12.239	5.96879	31.6628	17.4915	17.844
ENSMUSG00000004837	Grap	28.5088	37.4447	36.8136	47.4672	46.1299	52.2333	50.3661	54.8373	70.4031
ENSMUSG00000035105	Egln3	28.4767	25.2738	11.2013	2.1356	2.82333	1.80324	1.36375	1.08802	1.95077
ENSMUSG00000027399	Il1a	28.4674	27.4788	33.1444	39.9198	37.9546	45.1128	32.3879	46.951	74.1176
ENSMUSG00000059555	Tor4a	28.4536	24.1688	20.4727	21.7633	20.4284	22.4019	18.0937	22.4805	22.4252
ENSMUSG00000041515	Irf8	28.4292	21.023	26.0686	29.1684	17.6368	19.0864	17.1291	13.6721	30.7464
ENSMUSG00000099471	Gm8451	28.4216	26.9511	30.9159	26.3176	25.6146	29.6243	32.1476	36.4286	49.3061
ENSMUSG00000031299	Pdha1	28.4151	24.2633	25.1803	20.8624	19.6443	20.8295	18.1931	19.574	24.8409
ENSMUSG00000076555	Igkv4-57-1	28.407	21.3663	15.5268	8.29964	4.87998	5.32517	3.37942	6.557	27.1967
ENSMUSG00000020919	Stat5b	28.4032	26.3539	27.7663	27.0826	27.6808	28.3451	21.9468	25.7646	27.9824
ENSMUSG00000026395	Ptprc	28.347	27.4974	27.0603	19.7077	15.6977	15.6722	14.6623	15.4947	14.8101
ENSMUSG00000028821	Syf2	28.336	25.7759	26.5401	23.7946	24.0656	25.6591	23.5224	25.9295	34.5681
ENSMUSG00000037827	Gm5884	28.3359	23.8934	19.6955	17.0117	18.8973	19.7347	16.7388	17.3634	21.1075
ENSMUSG00000026970	Rbms1	28.3314	28.594	29.1851	31.8459	32.264	34.9631	22.8258	32.626	33.8657
ENSMUSG00000087260	Lamtor5	28.3291	25.2855	24.4616	21.1271	21.2665	17.2327	20.1474	20.2803	26.1771
ENSMUSG00000041754	Trem3	28.32	11.8091	12.9221	6.22897	6.14339	3.77456	10.0944	4.20882	8.74762
ENSMUSG00000059456	Ptk2b	28.3113	22.6773	23.8437	14.4009	12.9648	14.6696	11.388	12.7059	15.1022
ENSMUSG00000019843	Fyn	28.3052	29.1481	29.2399	36.7232	35.6223	38.8187	31.2622	35.9587	41.1016
ENSMUSG00000020361	Hspa4	28.2935	23.3802	22.1393	24.5642	23.435	23.1896	16.7906	20.5422	22.6645
ENSMUSG00000006932	Ctnnb1	28.2473	20.4156	28.4629	27.2781	38.7455	32.4865	20.0717	38.774	42.5779
ENSMUSG00000019158	Tmem160	28.2031	22.3209	24.2396	18.6632	20.2832	21.3558	18.9495	22.446	27.4396
ENSMUSG00000028756	Pink1	28.1958	29.1024	32.2208	30.4398	40.0683	41.9703	35.2325	40.7606	46.1323
ENSMUSG00000022180	Slc7a8	28.195	24.4622	18.4933	18.5837	18.4775	24.417	8.91496	16.2054	15.1112
ENSMUSG00000015202	Cnksr3	28.1662	27.8534	25.0889	27.5959	36.7543	36.1195	27.3404	36.0368	38.3694
ENSMUSG00000009549	Srp14	28.1505	26.2834	24.9281	21.4732	14.2388	19.6272	19.065	22.6232	29.0308
ENSMUSG00000042351	Grap2	28.1033	25.0037	8.1044	3.56346	7.30047	7.15415	6.9791	7.61043	7.13994
ENSMUSG00000002365	Snx9	28.1022	27.2485	26.4324	32.2908	37.4948	43.4925	26.7487	34.2443	38.6214
ENSMUSG00000067288	Rps28	28.0697	23.3644	31.7745	13.3737	13.9993	14.4553	13.4999	18.238	23.1504
ENSMUSG00000051391	Ywhag	28.0382	23.3409	20.6146	19.7104	17.206	16.1682	9.63773	14.035	14.1013
ENSMUSG00000024758	Rtn3	28.0186	24.0714	22.4267	20.4336	21.0632	21.3717	15.5538	18.7042	22.5128
ENSMUSG00000017615	Tnfaip1	28.0122	33.4676	34.3444	71.923	61.3217	79.835	45.3624	58.213	66.3955
ENSMUSG00000028847	Trappc3	27.9993	27.4649	24.7078	24.2818	25.8651	27.1546	20.9087	26.6899	31.7049
ENSMUSG00000062593	Gm49339	27.9824	27.7585	26.5368	14.8064	10.8178	12.3954	9.83286	7.37053	12.3247
ENSMUSG00000063870	Chd4	27.9676	22.1489	24.9656	30.6167	24.6423	26.7636	20.0796	23.6413	24.5844
ENSMUSG00000041841	Rpl37	27.95	28.4557	31.3877	15.431	16.9434	17.7318	15.1062	20.0329	25.6457
ENSMUSG00000031004	Mki67	27.9499	11.8462	18.5875	5.46169	4.29011	4.28731	3.39649	4.36047	3.01711
ENSMUSG00000073647	Gm10557	27.9332	35.3316	32.9785	38.3734	33.0103	45.192	25.0883	31.2972	20.0952
ENSMUSG00000056492	Adgrf5	27.9275	39.1666	44.2746	94.5719	98.8304	125.107	75.8784	114.479	91.7336
ENSMUSG00000021270	Hsp90aa1	27.886	16.9612	20.804	24.1389	21.7674	19.2034	11.8552	11.2837	14.7029
ENSMUSG00000030359	Pzp	27.8637	52.5438	56.4106	3.27307	7.47582	6.70487	9.96575	15.5678	10.4287
ENSMUSG00000085611	Ap3s1-ps1	27.86	22.0873	19.213	15.6515	16.3271	16.867	12.7141	12.8947	18.6676
ENSMUSG00000050856	Atp5k	27.8414	26.4879	34.8171	16.0434	22.9944	14.6693	16.7265	24.2032	22.4899
ENSMUSG00000030103	Bhlhe40	27.8365	29.9682	22.1876	16.3434	20.6366	19.9438	11.1653	15.5599	21.8168
ENSMUSG00000027433	Xrn2	27.7792	27.2388	25.0421	20.6662	19.6584	23.1728	20.8099	24.0136	25.0012
ENSMUSG00000020865	Abcc3	27.7765	24.3323	16.615	18.0472	18.7861	30.4745	11.5445	22.4388	18.4696
ENSMUSG00000025066	Sfr1	27.7199	23.3073	24.0777	24.3862	23.5676	21.2669	21.519	23.8655	27.9551
ENSMUSG00000091957	Rps2-ps10	27.7014	18.1253	22.2029	15.3538	15.8255	21.2442	0.136725	10.6805	16.5693
ENSMUSG00000087298	Gm9392	27.6899	27.3216	23.9097	22.1491	15.7921	15.1384	14.289	18.2398	20.6
ENSMUSG00000086688	Gm11560	27.6367	19.1597	22.8642	22.6217	21.0587	19.4976	16.6474	19.9604	23.5035
ENSMUSG00000024091	Vapa	27.633	25.183	22.8275	19.7124	22.0795	19.8763	16.7227	19.3296	23.9776
ENSMUSG00000061897	Gm14292	27.6294	21.4064	24.0181	25.3044	22.405	27.5876	19.903	25.406	25.1595
ENSMUSG00000003032	Klf4	27.6129	26.9256	23.925	18.9155	23.7396	33.6556	16.2239	21.5854	27.8501
ENSMUSG00000026832	Cytip	27.6106	25.6097	22.183	12.5424	12.9135	13.8523	15.6518	13.796	19.7481
ENSMUSG00000039617	Gm7488	27.5908	21.045	23.7248	20.2435	18.2846	18.1497	12.9738	17.3138	19.6863
ENSMUSG00000045983	Eif4g1	27.5551	24.293	24.772	23.0212	23.9543	25.2927	14.8102	22.4603	20.2212
ENSMUSG00000032035	Ets1	27.5236	16.7254	36.0428	23.1686	22.2254	66.3243	18.0866	22.519	16.6882
ENSMUSG00000032398	Snapc5	27.5168	23.0418	18.5848	14.1634	12.5753	10.0645	10.5523	13.0506	15.6366
ENSMUSG00000030161	Gabarapl1	27.5131	32.573	39.8197	30.1348	34.7446	38.557	27.7047	37.0575	41.4212
ENSMUSG00000023075	Akirin1	27.5129	24.9367	22.9596	19.5098	18.1881	18.9733	14.7773	19.408	21.9219
ENSMUSG00000117875	Gm6789	27.4806	23.0617	26.7872	26.6195	33.5766	29.9579	31.1991	40.7084	50.1811
ENSMUSG00000079297	Gm2223	27.4511	22.8816	23.5314	19.5962	18.9633	19.6996	16.9937	18.8319	17.444
ENSMUSG00000037966	Ninj1	27.4436	29.82	20.2683	23.5847	24.2179	38.1525	17.9873	34.3204	29.4848
ENSMUSG00000031839	Hsbp1	27.4078	21.4139	22.2416	20.8874	21.0538	20.7103	17.3905	21.338	25.0536
ENSMUSG00000021948	Prkcd	27.392	22.5623	23.0288	23.8169	21.9778	20.4578	11.5703	14.5238	16.4976
ENSMUSG00000058301	Upf1	27.3891	23.4397	24.4013	27.1518	23.6832	22.6415	18.3742	22.8531	22.5805
ENSMUSG00000058755	Osm	27.3807	11.3098	28.1652	8.34044	11.4855	11.7661	23.3229	10.4705	23.4336
ENSMUSG00000038437	Mllt6	27.3404	27.0208	24.5183	19.9818	17.5317	21.3892	13.3413	13.9228	17.2988
ENSMUSG00000106133	Gm3724	27.3395	25.491	29.2459	16.4507	17.6654	15.3352	16.0364	14.938	20.9351
ENSMUSG00000035356	Nfkbiz	27.2896	21.1199	39.673	8.62597	11.4176	10.5113	13.116	10.5461	10.0009
ENSMUSG00000032080	Apoa4	27.2726	11.3689	4.51784	12.3428	19.1517	14.5614	1.47235	2.16314	2.22901
ENSMUSG00000039264	Gimap3	27.2613	36.2901	41.6715	27.1102	18.3873	17.949	33.1972	29.7946	39.9471
ENSMUSG00000029632	Ndufa4	27.2429	20.4705	20.6474	13.7567	15.2269	13.0526	14.0727	15.4181	19.8723
ENSMUSG00000096606	Tpbgl	27.2299	45.446	51.7064	137.644	169.563	197.568	124.167	157.391	151.217
ENSMUSG00000044468	Tent5c	27.2025	23.382	31.4277	5.85225	5.16843	4.28981	5.25009	4.19473	5.31511
ENSMUSG00000032959	Pebp1	27.2013	23.5302	25.2655	19.176	22.9688	21.2695	17.3569	20.096	24.9735
ENSMUSG00000028879	Stx12	27.1939	24.3238	24.5314	26.7501	26.634	26.6634	20.7783	25.264	27.9806
ENSMUSG00000028277	Ube2j1	27.1612	22.9532	23.6453	16.6838	18.5387	18.5769	13.6139	16.5547	19.295
ENSMUSG00000037062	Sh3glb1	27.1541	25.1143	23.6367	19.0134	20.417	20.4906	13.9807	18.5796	21.3301
ENSMUSG00000032436	Cmtm7	27.1478	19.5475	16.9614	11.9042	10.3769	10.7387	8.57493	11.2004	13.2355
ENSMUSG00000011148	Adssl1	27.1278	15.0033	13.2972	7.93088	7.98733	6.27982	4.94083	5.308	9.1328
ENSMUSG00000028062	Lamtor2	27.1266	21.221	22.2927	13.6245	14.0081	15.5173	12.6217	15.0187	16.6927
ENSMUSG00000039167	Adgrl4	27.111	38.7189	37.6765	89.5523	87.8929	94.5817	61.0449	76.5785	78.0388
ENSMUSG00000043421	Hilpda	27.0971	20.267	12.0278	6.72697	7.73342	7.93983	3.25892	4.86639	7.14286
ENSMUSG00000040323	Gm15429	27.0844	25.5483	24.2158	25.6042	27.9603	28.1407	21.9881	25.1641	26.4082
ENSMUSG00000022157	Mcpt8	27.0578	1.59663	8.521	1.05057	1.13807	0.277253	0.941086	0.462018	3.81457
ENSMUSG00000067869	Tcea1-ps1	27.0575	19.0672	20.6152	16.1264	19.4856	16.2351	12.5495	17.3009	19.0367
ENSMUSG00000029163	Emilin1	27.0558	25.3757	27.5531	33.7749	43.0944	44.933	47.2867	60.732	53.979
ENSMUSG00000058793	Cds2	27.0308	27.6367	27.239	37.5439	34.5519	46.0764	26.1283	34.8311	33.037
ENSMUSG00000084284	Tpt1-ps6	27.013	22.0897	29.3837	31.1032	32.4457	28.8008	45.7935	62.8853	63.7312
ENSMUSG00000031996	Aplp2	27.0043	27.9821	24.5715	43.3752	48.1152	52.6511	28.7539	38.6243	42.2948
ENSMUSG00000023915	Tnfrsf21	26.9561	17.6599	13.6466	9.11495	10.3082	10.8346	5.27484	5.85663	6.27134
ENSMUSG00000063065	Mapk3	26.9559	25.4736	26.8078	35.1394	39.8359	39.5389	33.1806	37.9733	45.731
ENSMUSG00000083899	Gm12346	26.9539	18.2738	15.715	21.7909	19.9194	15.7084	8.65319	12.5584	12.9067
ENSMUSG00000000184	Ccnd2	26.9509	23.894	20.2094	18.735	14.1445	12.7733	8.56267	13.5924	10.4695
ENSMUSG00000047675	Rps8	26.9225	28.6365	29.0209	18.5181	20.894	20.5017	23.0566	25.2944	35.5878
ENSMUSG00000028381	Ugcg	26.9153	23.1228	20.4345	18.311	16.5973	16.3587	12.5751	15.8325	17.1508
ENSMUSG00000051864	Tbc1d22a	26.9144	25.7201	22.0709	22.0066	23.127	27.5293	21.4968	22.3602	23.1936
ENSMUSG00000024942	Capn1	26.909	20.7896	25.3045	21.5753	21.6068	22.0746	21.2898	20.4588	24.1957
ENSMUSG00000020649	Rrm2	26.8751	8.09009	14.1389	4.3286	2.74716	2.61114	2.96913	3.61702	2.93878
ENSMUSG00000031490	Eif4ebp1	26.8516	22.4677	19.9765	15.5623	16.0994	17.0273	12.9957	15.8505	19.8352
ENSMUSG00000000563	Atp5pb	26.8448	17.9868	22.7843	12.6162	16.4256	12.8148	15.5155	17.038	16.1619
ENSMUSG00000104802	Gm5869	26.84	22.2645	31.1115	38.9128	41.9471	37.9247	48.4956	64.5156	68.6935
ENSMUSG00000020376	Rnf130	26.8367	25.2572	23.2669	23.8985	25.0908	26.6213	19.9951	23.0015	30.4162
ENSMUSG00000051495	Irf2bp2	26.8247	25.8067	26.2102	40.8191	47.0889	47.1595	21.7267	36.2733	43.3617
ENSMUSG00000068882	Ssb	26.7965	23.668	21.3509	20.6409	19.9982	18.0997	18.2833	19.5146	23.5502
ENSMUSG00000024990	Rbp4	26.7845	83.6388	74.2441	9.70279	23.8501	16.8941	11.6689	30.7099	35.6835
ENSMUSG00000031451	Gas6	26.7715	45.3169	59.8399	151.917	168.937	182.113	132.761	179.875	220.346
ENSMUSG00000091655	Gm8741	26.7696	19.1455	18.6659	13.4854	12.5384	16.5238	8.6661	11.565	16.0392
ENSMUSG00000024675	Ms4a4c	26.7689	25.7775	19.6523	14.6814	10.7613	8.94085	10.3988	9.03524	10.0464
ENSMUSG00000022477	Aco2	26.6845	22.6158	22.0294	23.4146	25.1533	26.8585	18.9181	23.7814	25.7785
ENSMUSG00000072789	Gm10420	26.6566	22.3446	27.3707	20.5492	28.9589	22.8333	32.1848	40.9378	48.9499
ENSMUSG00000020680	Taf15	26.6463	16.6452	19.0935	14.4137	14.6909	14.512	10.2862	12.0131	13.2214
ENSMUSG00000032504	Pdcd6ip	26.6448	24.948	22.1254	23.3807	23.4735	26.8286	16.1596	22.2033	21.0069
ENSMUSG00000019433	Gipc1	26.6235	22.1413	23.4676	23.9645	26.2637	30.6219	22.0447	26.6061	29.0569
ENSMUSG00000061111	Mcrip1	26.6041	28.9518	29.5514	30.0598	33.7091	35.7276	28.0378	32.7825	44.34
ENSMUSG00000004843	Chmp2b	26.5981	27.0094	25.5337	28.8278	32.6005	31.333	25.3893	29.9313	37.2882
ENSMUSG00000018583	G3bp1	26.5706	21.0236	20.6309	20.5962	19.5967	20.0204	13.6337	17.6991	19.6148
ENSMUSG00000030122	Ptms	26.5334	39.2867	41.2587	57.2807	35.852	61.3506	34.1123	47.296	42.24
ENSMUSG00000076937	Iglc2	26.5064	34.6644	31.635	23.5411	28.0339	34.6919	44.9713	43.4323	58.7373
ENSMUSG00000025364	Pa2g4	26.4847	20.4898	19.7332	15.9693	14.7691	14.8446	12.4617	15.1747	16.9728
ENSMUSG00000022663	Atg3	26.4574	23.5516	23.0101	14.5177	13.7102	15.0332	13.2687	13.2317	18.0851
ENSMUSG00000038604	Ripor1	26.4476	27.3259	23.8831	41.7083	34.7469	39.5413	25.6278	37.743	32.558
ENSMUSG00000015143	Actn1	26.4061	23.1948	19.2002	16.9027	17.8228	24.7366	11.8144	18.4384	14.8468
ENSMUSG00000030751	Psma1	26.4007	23.394	22.1803	17.54	17.5162	16.8191	15.0825	16.2652	22.4224
ENSMUSG00000068523	Gng5	26.3653	25.1401	21.5301	14.2139	14.6919	12.8025	11.1028	12.0551	15.3005
ENSMUSG00000092897	Gm23812	26.3579	22.8003	36.18	38.1949	40.5424	28.9015	35.4148	47.5056	47.4435
ENSMUSG00000041445	Mmrn2	26.3514	38.6445	40.5877	105.502	109.673	130.425	81.8258	113.861	109.131
ENSMUSG00000082433	Gm9025	26.341	18.2399	19.3688	11.5433	11.5569	10.0191	10.3723	9.03111	13.3801
ENSMUSG00000033508	Asprv1	26.3407	10.2634	48.8536	5.45768	7.3633	6.7052	15.3838	7.07276	13.5442
ENSMUSG00000031502	Col4a1	26.3264	29.8738	24.5394	88.3354	86.8936	104.707	58.9261	63.9921	54.4106
ENSMUSG00000041958	Pigs	26.3261	24.8011	20.589	20.8854	20.12	24.3997	18.4467	21.7714	24.4333
ENSMUSG00000030786	Itgam	26.3175	11.4354	14.0272	10.0515	8.4812	4.34848	9.06696	5.04573	6.15812
ENSMUSG00000115194	Gm48909	26.2885	23.8364	25.2846	20.5352	21.8839	24.0396	25.6737	29.9004	36.1348
ENSMUSG00000107002	0610012G03Rik	26.2665	25.268	23.6907	22.2031	22.5927	20.6573	17.9352	24.9876	31.5078
ENSMUSG00000093402	Gm18588	26.2506	29.8857	34.7314	23.3385	27.3295	23.9989	24.5956	26.9483	25.1596
ENSMUSG00000019998	Stx7	26.2122	23.1737	21.3641	17.5869	17.753	17.7358	12.0702	15.6919	18.619
ENSMUSG00000076501	Igkv2-137	26.1999	18.4971	24.4934	6.7409	7.14912	6.60775	14.0897	10.0205	16.2709
ENSMUSG00000069622	Gm10273	26.1904	23.8296	19.4781	20.996	19.3858	20.4061	15.2063	22.68	20.3194
ENSMUSG00000017057	Il13ra1	26.1873	24.9152	25.9213	30.7061	34.1828	34.9898	26.2428	28.7653	30.9723
ENSMUSG00000030357	Fkbp4	26.1596	22.617	20.9773	20.7811	24.8902	21.6295	12.9157	18.2223	20.5869
ENSMUSG00000094546	Ighv1-26	26.1324	137.994	71.5549	30.4688	27.4346	28.1377	39.5036	62.1617	62.9636
ENSMUSG00000111027	Gm2981	26.1299	23.2344	22.8046	23.4394	23.0974	21.5453	17.5093	20.3102	17.4884
ENSMUSG00000020097	Sgpl1	26.1222	21.9417	18.9777	13.7906	14.0734	14.3824	6.03999	10.4502	10.1315
ENSMUSG00000049354	Dcaf7	26.0947	24.2395	23.313	26.2287	24.742	25.9358	16.5885	22.1774	19.0717
ENSMUSG00000026750	Psmb7	26.0912	21.9876	20.6334	16.2378	16.8893	16.909	14.2482	16.0543	22.7963
ENSMUSG00000025162	Csnk1d	26.0786	26.0209	23.4905	26.1007	27.3645	26.9516	20.0113	18.9076	27.2476
ENSMUSG00000007721	Ccdc124	26.0769	21.8293	23.6379	19.0991	20.2528	18.041	17.8439	20.1425	26.8219
ENSMUSG00000034807	Colgalt1	26.0711	24.8241	19.2208	18.2295	18.9366	22.7702	12.5595	18.1322	17.5859
ENSMUSG00000031431	Tsc22d3	26.0664	39.7571	37.2783	21.1487	24.6433	36.0204	30.4242	31.8093	45.0004
ENSMUSG00000014606	Slc25a11	26.0349	23.4206	21.591	20.0235	19.784	17.7107	18.2383	20.8613	26.8465
ENSMUSG00000015243	Abca1	26.0309	25.3309	16.7471	24.7624	24.2582	34.0725	8.37247	14.1849	11.9588
ENSMUSG00000037260	Hgsnat	26.0267	24.5158	20.5937	17.7186	19.3565	22.9555	16.6734	22.2405	25.4163
ENSMUSG00000112825	Gm9118	26.0082	17.8622	19.4688	15.4528	15.1853	11.6351	15.1129	20.1451	22.1031
ENSMUSG00000020277	Pfkl	26.0021	20.7455	13.2479	12.997	13.8645	14.7419	8.00343	9.42163	9.81532
ENSMUSG00000110960	Supt4b	25.9823	20.4175	27.1189	22.4507	19.9068	16.977	17.8126	21.0873	29.4174
ENSMUSG00000020143	Dock2	25.9704	25.3772	24.7611	20.3979	15.3505	17.6766	15.8247	17.3364	16.4491
ENSMUSG00000030678	Maz	25.9675	19.7137	20.1722	18.091	19.8137	20.5843	14.8526	15.088	18.29
ENSMUSG00000049313	Sorl1	25.9359	20.3615	29.5328	16.2631	13.9321	16.5026	17.9925	14.5249	14.6241
ENSMUSG00000025479	Cyp2e1	25.933	75.5194	73.8405	4.98057	12.6104	13.3856	9.42531	14.86	17.9928
ENSMUSG00000048087	Gm4737	25.917	28.6616	31.7531	12.4514	17.4495	20.694	14.2615	27.799	24.6668
ENSMUSG00000036620	Mgat4b	25.8926	27.2699	24.0724	33.3541	34.9485	39.4669	27.4215	34.1219	42.6355
ENSMUSG00000021072	Tmx1	25.8664	25.2052	20.4287	17.8363	17.0647	17.3971	12.3239	16.3904	18.1989
ENSMUSG00000030793	Pycard	25.8475	18.0412	17.4895	7.04252	6.32077	4.88448	7.09417	7.01965	8.01115
ENSMUSG00000052085	Dock8	25.8458	23.439	20.7071	19.8093	16.828	19.9685	13.7649	16.9003	14.2028
ENSMUSG00000021484	Lman2	25.8235	20.8385	19.4235	22.5507	22.5087	23.6065	16.1349	20.8585	21.1986
ENSMUSG00000022427	Tomm22	25.823	20.1225	20.7074	14.3053	16.6988	14.0024	14.8603	15.6454	20.7588
ENSMUSG00000024066	Xdh	25.8146	28.2178	25.0675	27.1466	25.0536	34.4892	26.2108	30.3396	26.9266
ENSMUSG00000029304	Spp1	25.7886	32.5922	32.6417	18.8915	22.4177	22.1851	17.6736	15.2039	29.9667
ENSMUSG00000095771	Igkv14-111	25.7848	26.6931	20.1008	13.001	11.8072	11.5447	18.3598	19.4135	129.134
ENSMUSG00000053175	Bcl3	25.7618	17.6746	22.1722	14.8304	12.2369	9.73961	7.87736	9.55169	10.1513
ENSMUSG00000039936	Pik3cd	25.7463	21.3591	22.2343	13.4681	11.0362	15.5514	13.15	17.3892	13.6231
ENSMUSG00000020946	Gosr2	25.7361	24.5242	23.1541	24.7008	26.0905	27.9585	28.6056	27.8614	30.0251
ENSMUSG00000037410	Tbc1d2b	25.7138	23.2066	20.4282	19.1588	19.1082	23.3873	13.8721	20.0364	20.9078
ENSMUSG00000015937	Macroh2a1	25.7068	17.3135	17.7022	15.0661	15.3069	16.6863	13.986	15.9102	19.0829
ENSMUSG00000083496	Gm11263	25.6891	25.3225	29.7044	20.2904	28.2216	23.4255	30.2256	40.5593	52.0794
ENSMUSG00000082423	Gm15148	25.6818	19.0094	19.4816	29.2261	29.3583	26.5265	33.9373	35.4815	43.7389
ENSMUSG00000020321	Mdh1	25.6786	25.4696	23.729	15.6783	13.1858	13.9347	14.2908	13.1955	21.4466
ENSMUSG00000036461	Elf1	25.6507	26.3436	26.9136	34.0616	37.0988	38.128	28.2133	36.9355	33.9891
ENSMUSG00000030189	Ybx3	25.6498	19.137	24.7053	23.18	20.5535	22.932	17.1418	20.34	27.7589
ENSMUSG00000028763	Hspg2	25.6493	31.5079	23.6542	77.5205	67.919	104.318	38.9086	65.4128	34.9321
ENSMUSG00000062846	Gm14176	25.6394	22.7953	22.1193	22.7744	18.2181	21.2835	19.661	18.8903	24.0519
ENSMUSG00000022969	Il10rb	25.6243	21.9383	19.5047	18.0698	20.5391	16.9505	11.9491	18.8834	18.8818
ENSMUSG00000005981	Trap1	25.6178	22.7774	23.18	17.4514	20.7321	22.1148	15.2553	19.5335	21.1887
ENSMUSG00000004610	Etfb	25.6119	24.5004	27.9967	15.3673	17.0135	17.7247	11.8366	15.5197	19.3736
ENSMUSG00000089704	Galnt2	25.5555	25.5503	22.0949	28.0707	27.799	33.7066	24.6739	32.0338	30.2095
ENSMUSG00000028953	Abcf2	25.5472	19.7437	17.5218	17.7033	17.9418	17.1389	13.7387	17.387	18.3335
ENSMUSG00000094689	Ighv1-81	25.5317	18.8333	89.3618	8.98017	6.18954	10.2176	25.7132	22.3708	27.009
ENSMUSG00000021134	Srsf5	25.4864	23.8456	24.751	17.8354	18.9562	23.316	18.4582	20.1778	27.1013
ENSMUSG00000021290	Atp5mpl	25.4647	21.505	22.5607	11.1344	13.4118	11.9697	11.572	17.3742	20.8536
ENSMUSG00000010205	Raver1	25.4614	23.181	22.7715	26.1321	19.8655	28.478	12.7288	9.0515	8.26569
ENSMUSG00000027706	Sec62	25.4557	25.091	24.366	24.7863	25.3103	24.9407	20.9763	25.0955	29.1463
ENSMUSG00000003644	Rps6ka1	25.4532	20.4571	21.3349	16.5879	14.6526	14.6741	13.0226	13.6203	15.8592
ENSMUSG00000020057	Dram1	25.4451	17.6304	15.7134	6.08235	4.57463	4.06814	3.61225	4.53416	4.59632
ENSMUSG00000002233	Rhoc	25.4416	27.0496	24.6654	27.8048	27.4547	30.6119	10.5662	23.9422	21.9777
ENSMUSG00000045954	Cavin2	25.4173	45.5415	45.911	132.712	166.578	180.245	118.056	152.341	160.297
ENSMUSG00000050234	Gja4	25.3722	30.4685	53.9728	41.4553	87.6045	123.808	91.6854	95.6454	179.286
ENSMUSG00000095115	Itpripl2	25.371	22.7953	19.2448	22.1212	18.4575	22.3755	9.79041	17.3445	11.3905
ENSMUSG00000021886	Gpr65	25.3513	24.9928	21.2572	14.3914	13.4518	16.6939	10.2597	14.4962	19.9331
ENSMUSG00000060550	H2-Q7	25.3398	39.8026	38.5676	46.2602	35.2237	37.0366	34.6202	41.3799	60.1087
ENSMUSG00000029311	Hsd17b11	25.3352	25.5643	23.8667	21.1228	21.7815	22.8311	16.0826	19.697	23.1479
ENSMUSG00000024761	Gm16437	25.3118	21.0838	21.2757	18.539	23.7663	18.9391	17.7074	23.3695	29.233
ENSMUSG00000020780	Srp68	25.288	21.6622	22.2042	22.2264	23.3421	25.2565	19.2895	22.546	25.029
ENSMUSG00000042682	Selenok	25.253	24.1991	25.066	19.2694	25.736	22.6493	19.6904	20.496	29.4465
ENSMUSG00000070327	Rnf213	25.2432	25.7133	22.0224	30.6964	26.9884	33.142	11.1082	20.082	11.6057
ENSMUSG00000024397	Aif1	25.2311	23.8833	15.2077	14.5767	12.696	14.2715	11.5001	18.6359	22.9286
ENSMUSG00000039168	Dap	25.211	22.6404	30.59	17.5379	9.41275	19.7951	18.2245	20.4416	25.7457
ENSMUSG00000025034	Trim8	25.2072	19.6687	21.3629	28.4541	21.8015	23.3519	21.5548	25.3347	25.3439
ENSMUSG00000079562	Maea	25.1814	22.6507	21.9161	23.6452	24.6659	24.1373	20.069	23.0962	28.4994
ENSMUSG00000027465	Tbc1d20	25.1394	22.7419	22.726	21.0541	22.8239	24.0489	16.8288	22.1629	23.3484
ENSMUSG00000001999	Blvra	25.1281	22.4932	17.096	10.3848	11.3685	9.57968	6.296	8.1271	10.018
ENSMUSG00000027962	Vcam1	25.1044	21.0436	14.6666	19.7555	20.5475	27.4761	6.3986	10.4147	15.407
ENSMUSG00000049892	Rasd1	25.098	29.4137	24.2395	8.00106	11.3351	21.2001	9.45197	7.11137	8.84567
ENSMUSG00000039621	Prex1	25.0896	22.8536	22.894	18.999	16.0838	18.9005	12.4127	16.2312	14.1262
ENSMUSG00000075268	Gm10819	25.0892	17.5099	17.3763	15.05	18.5255	14.7527	14.3803	18.0122	21.3116
ENSMUSG00000030824	Nucb1	25.0656	23.597	24.2443	33.8737	37.0508	39.1118	29.9978	32.9487	35.0741
ENSMUSG00000029447	Cct6a	25.0522	20.1796	16.9837	15.9628	14.8878	15.9275	10.6963	12.7522	15.1141
ENSMUSG00000024900	Cpt1a	25.0429	23.4245	24.465	21.9186	23.1857	26.7769	15.9475	16.655	17.771
ENSMUSG00000055413	H2-Q5	25.0346	34.0226	34.9751	38.2593	28.2087	35.6201	30.4247	33.8935	45.9541
ENSMUSG00000109901	Chmp1b	25.0002	27.7326	25.0814	18.465	18.4013	17.2258	17.0001	19.788	22.3924
ENSMUSG00000073616	Cops9	25.0001	18.9474	17.6201	13.3302	11.1593	10.5515	11.553	14.5948	17.1246
ENSMUSG00000051234	Rnf7	24.9991	23.0629	19.4147	21.5314	21.1864	21.3156	18.1111	21.5821	26.2107
ENSMUSG00000089722	Cd300ld5	24.9965	24.7992	18.1717	11.0328	9.85499	11.2681	4.08339	6.04341	4.96103
ENSMUSG00000071637	Cebpd	24.9944	25.0465	20.0477	15.2174	16.5492	17.7311	11.6393	9.54026	14.8933
ENSMUSG00000104975	Iglj2	24.9708	27.6381	25.6534	20.7367	20.0865	26.1354	31.8452	28.7934	36.5485
ENSMUSG00000018983	E2f2	24.962	10.9009	19.0866	5.45492	4.08172	4.53494	4.8452	4.3952	4.67904
ENSMUSG00000114608	Gm36161	24.9429	22.4768	17.29	15.5171	9.45536	5.44804	5.51324	3.71072	4.92187
ENSMUSG00000070319	Eif3g	24.9338	20.934	20.6313	17.2729	20.7375	21.1089	17.6964	19.0886	29.7366
ENSMUSG00000026921	Egfl7	24.8967	34.1023	31.2429	49.389	64.2963	67.2731	43.8295	60.4183	73.5289
ENSMUSG00000025580	Eif4a3	24.8904	19.817	21.2984	20.9397	19.3704	22.1838	20.0644	21.593	26.0207
ENSMUSG00000042759	Apobr	24.8876	16.5635	21.1305	7.21545	6.81641	5.92541	6.08217	6.25488	7.9232
ENSMUSG00000020577	Tspan13	24.8789	23.4528	26.4921	17.7496	16.8894	16.7916	16.437	15.3134	22.9438
ENSMUSG00000030057	Cnbp	24.8788	30.245	23.657	22.5455	28.8814	30.303	27.9191	28.8026	41.7612
ENSMUSG00000004460	Dnajb11	24.8688	21.0629	19.9049	24.3362	25.0957	26.3162	16.478	19.264	24.5063
ENSMUSG00000053740	Gm6457	24.8577	16.1984	22.8435	17.7326	16.7079	18.2795	12.0929	14.2591	18.9004
ENSMUSG00000020572	Nampt	24.8534	27.1722	23.4163	23.2188	23.7897	22.9472	13.4766	20.2094	22.0764
ENSMUSG00000037035	Inhbb	24.8525	10.1781	30.4027	25.769	28.9788	77.6472	6.99139	13.2808	14.4323
ENSMUSG00000030096	Slc6a6	24.8394	23.6896	20.5826	17.5705	17.52	18.5499	11.646	15.116	12.7968
ENSMUSG00000039640	Mrpl12	24.8123	23.097	20.3272	13.9582	14.4344	14.0683	12.7205	17.2417	21.2429
ENSMUSG00000022089	Bin3	24.8062	18.8289	18.5947	11.626	11.9233	13.4719	13.3473	15.7374	20.2118
ENSMUSG00000025278	Flnb	24.7925	25.6149	22.5172	57.5091	48.8997	62.2136	27.5068	39.5074	27.9921
ENSMUSG00000028673	Fuca1	24.7894	24.1459	22.026	19.1765	20.0747	21.0613	17.2627	19.8583	24.8892
ENSMUSG00000022014	Epsti1	24.7785	24.4469	24.9872	19.6039	16.3112	18.3681	19.0149	20.3542	26.2543
ENSMUSG00000027566	Psma7	24.7511	20.4115	19.1269	16.1986	14.5694	15.0534	12.9794	16.0431	21.6739
ENSMUSG00000053846	Lipg	24.7274	12.6836	15.7612	1.18521	1.92079	0.155603	0.398132	0.108909	0.079466
ENSMUSG00000075284	Wipf1	24.7059	22.797	22.4085	18.9667	17.0368	18.0148	14.1403	17.4252	17.5593
ENSMUSG00000000440	Pparg	24.7048	20.6978	15.1999	4.30365	4.88597	3.1407	1.19181	1.84735	2.27201
ENSMUSG00000027170	Eif3m	24.7003	21.1781	21.967	18.161	17.296	19.0654	16.022	18.1141	26.5051
ENSMUSG00000042770	Hebp1	24.6797	17.4229	20.2106	3.99228	5.5149	5.71653	3.23447	6.01398	7.06004
ENSMUSG00000026482	Rgl1	24.6596	24.1283	21.5825	32.4144	32.5374	39.5852	23.4541	40.5557	35.3006
ENSMUSG00000027479	Mapre1	24.653	20.7558	20.2819	20.949	19.8784	21.7383	14.0138	17.4127	17.9207
ENSMUSG00000043940	Wdfy3	24.6249	22.1728	17.0442	13.6341	12.7162	16.6256	5.5944	11.4252	7.1865
ENSMUSG00000003206	Ebi3	24.5762	20.4507	17.7889	11.4135	10.6341	12.8615	6.55386	11.1546	11.7208
ENSMUSG00000028609	Magoh	24.5716	20.5369	16.9085	14.6903	16.9375	16.3707	12.8823	15.3832	20.8465
ENSMUSG00000028413	B4galt1	24.5649	22.8065	22.2515	27.6649	26.8898	30.9627	20.7448	24.5044	26.1555
ENSMUSG00000027067	Ssrp1	24.5429	17.9771	18.5186	16.9876	16.6909	17.5204	14.4154	17.6099	19.0157
ENSMUSG00000029777	Gars	24.541	17.625	17.9585	15.2418	15.5464	15.9972	13.8603	15.9497	18.4981
ENSMUSG00000066363	Serpina3f	24.5402	29.9553	24.2428	37.1266	23.9996	30.0236	15.4331	16.0855	23.5315
ENSMUSG00000090247	Bloc1s1	24.5188	17.5726	22.8752	15.0032	16.0709	17.9311	14.9128	14.9679	21.928
ENSMUSG00000071713	Csf2rb	24.5124	16.6825	20.2331	10.8014	9.55655	11.051	9.14347	8.87853	8.45493
ENSMUSG00000022765	Snap29	24.4843	24.3752	21.1934	22.1262	20.7646	21.577	18.0503	21.51	22.1247
ENSMUSG00000018286	Psmb6	24.4829	24.5173	25.3028	19.2213	20.6935	22.0026	16.2931	21.3988	25.9257
ENSMUSG00000083283	Gm15361	24.4581	21.8458	23.6342	24.7206	21.5558	22.3682	23.0529	25.9477	27.4716
ENSMUSG00000058099	Nfam1	24.4431	9.86904	9.82794	11.0953	4.52447	9.88386	4.22084	9.20635	4.09639
ENSMUSG00000024308	Tapbp	24.4417	33.0549	30.8719	41.851	42.9832	44.3615	22.5274	37.1312	33.431
ENSMUSG00000080902	Ywhaq-ps3	24.4291	25.1976	20.9787	25.9317	23.5503	26.2418	19.3349	24.9425	26.5097
ENSMUSG00000034765	Dusp5	24.386	19.9106	28.3347	17.7533	19.0182	20.3253	16.372	21.8878	38.5299
ENSMUSG00000074874	Ctla2b	24.3819	18.8397	15.2054	8.58225	9.8959	12.1549	8.67775	12.3407	15.6423
ENSMUSG00000083240	Gm13453	24.3644	23.7085	21.5233	16.0821	14.6381	15.7644	13.4173	16.0454	17.5906
ENSMUSG00000060376	Bckdha	24.3483	28.8104	31.1974	18.5022	20.3764	23.108	22.0904	23.2277	33.2705
ENSMUSG00000071014	Ndufb6	24.3339	22.4194	24.5826	18.8823	18.624	18.005	12.8127	19.2968	23.9545
ENSMUSG00000044734	Serpinb1a	24.302	8.64156	10.4773	7.00753	7.35301	8.02069	9.63741	9.23835	10.436
ENSMUSG00000034247	Plekhm1	24.2987	24.4295	18.7749	16.1083	15.7254	17.4215	11.0085	15.6148	14.8467
ENSMUSG00000018707	Dync1h1	24.2921	23.7116	21.4362	30.2087	26.9144	32.7855	16.8946	24.7608	19.1411
ENSMUSG00000018559	Ctdnep1	24.2739	21.1403	20.3309	25.2901	25.0175	26.4221	19.3833	23.3249	29.153
ENSMUSG00000025225	Nfkb2	24.2715	21.524	21.6216	21.829	16.7788	18.3459	12.3656	15.4738	17.8101
ENSMUSG00000017002	Slpi	24.2689	15.66	35.3487	12.4968	15.1676	12.6172	22.694	11.9924	18.2647
ENSMUSG00000004264	Phb2	24.26	19.2602	21.8963	18.6269	17.3486	17.7926	16.2595	18.8839	25.1492
ENSMUSG00000030062	Rpn1	24.2209	21.1382	19.8362	30.3768	29.9029	31.1604	23.4784	28.2233	30.4612
ENSMUSG00000042541	Sem1	24.2191	19.935	20.4748	15.9092	15.3969	13.653	14.2376	16.3931	19.8735
ENSMUSG00000054404	Slfn5	24.1975	27.6817	25.08	28.214	28.6802	30.4603	14.7862	21.8476	19.2617
ENSMUSG00000027363	Usp8	24.1831	21.3957	19.6547	16.3917	14.3943	16.0352	11.92	15.2158	13.7385
ENSMUSG00000031897	Psmb10	24.183	22.0535	19.9167	19.3	19.5094	18.6734	17.1516	19.0638	29.8037
ENSMUSG00000045092	S1pr1	24.1598	29.8355	32.0783	43.3517	51.0445	81.0781	36.9301	47.2256	50.6694
ENSMUSG00000035722	Abca7	24.1455	20.2899	21.5356	24.1668	23.5568	25.426	20.4429	23.6251	20.2079
ENSMUSG00000020777	Acox1	24.1322	31.4079	37.7001	20.3406	25.0518	27.9354	15.8225	23.5669	22.3702
ENSMUSG00000029535	Triap1	24.1289	21.2938	19.0788	17.7966	16.3522	14.808	16.5444	15.9131	19.7577
ENSMUSG00000003363	Pld3	24.1149	23.3676	19.3802	22.3188	24.8156	29.1666	13.837	19.3296	24.0612
ENSMUSG00000038607	Gng10	24.1111	18.8538	24.4379	17.7343	19.6616	20.7012	20.0686	22.0908	32.0756
ENSMUSG00000021133	Susd6	24.0898	21.4255	18.4831	15.9712	14.1946	16.1393	11.0185	15.5374	14.4394
ENSMUSG00000038855	Itpkb	24.0793	25.5726	25.8113	36.5595	46.3096	55.2516	23.2967	42.0125	35.9465
ENSMUSG00000036275	9530068E07Rik	24.0646	20.7457	18.7722	19.4624	19.5251	20.852	13.4895	17.4406	18.8749
ENSMUSG00000004451	Ralb	24.0017	22.6888	21.2769	31.0017	29.9055	31.0714	17.0691	22.4618	26.9415
ENSMUSG00000021922	Itih4	23.9937	33.7825	41.5172	1.76416	5.7293	5.40549	13.0898	11.7737	9.04615
ENSMUSG00000027435	Cd93	23.9695	22.7339	22.7839	42.0319	49.87	52.5887	26.2186	35.7621	28.731
ENSMUSG00000031555	Adam9	23.9608	23.9909	18.6912	18.9179	12.8437	18.7307	12.7408	14.8893	14.6645
ENSMUSG00000020705	Ddx42	23.9444	21.5593	20.2807	22.396	21.0832	21.186	17.4708	21.3914	25.4487
ENSMUSG00000031803	B3gnt3	23.9333	21.4765	21.285	38.3046	43.5906	50.2807	29.1468	39.2493	37.139
ENSMUSG00000090272	Mndal	23.9252	29.7178	27.0902	33.8779	32.7481	33.9802	24.2234	31.9239	37.8268
ENSMUSG00000001156	Mxd1	23.8396	14.5224	30.8753	10.5139	10.5459	10.4105	16.4786	9.28844	17.7176
ENSMUSG00000034566	Atp5h	23.8187	22.9508	24.3486	19.743	20.9503	20.1872	20.6258	22.8534	32.2391
ENSMUSG00000033777	Tlr13	23.7981	21.2866	22.3264	9.90815	9.90852	11.6072	9.47185	8.40205	8.85764
ENSMUSG00000015671	Psma2	23.7871	20.3103	22.195	15.8383	17.2397	15.9751	15.8055	16.8977	22.8647
ENSMUSG00000024099	Ndufv2	23.7764	14.5824	20.6422	16.5803	16.1055	13.0023	13.0007	16.8169	22.6841
ENSMUSG00000031950	Gabarapl2	23.7754	22.4997	23.0336	14.1858	14.818	13.2532	14.4109	15.6991	19.0329
ENSMUSG00000043252	Tmem64	23.7728	29.3159	29.5427	44.6921	50.8584	55.6596	35.014	45.839	41.557
ENSMUSG00000031805	Jak3	23.7647	24.0437	24.5699	31.3216	31.4149	35.7297	26.1981	30.5672	26.1888
ENSMUSG00000045767	B230219D22Rik	23.7514	25.8304	23.4692	27.0545	25.2057	24.6936	16.1495	21.7768	21.1834
ENSMUSG00000030105	Arl8b	23.7497	22.2409	19.3876	21.5194	21.6695	20.0605	14.0011	18.0891	18.9031
ENSMUSG00000035674	Ndufa3	23.7296	20.4539	22.093	13.4587	16.0575	13.4066	11.1531	15.4519	20.8973
ENSMUSG00000015461	Atf6b	23.7248	21.8125	20.1394	23.562	22.7015	26.2169	16.8425	22.8261	20.649
ENSMUSG00000045502	Hcar2	23.7083	21.7992	48.2207	27.6185	28.2022	39.9948	56.0901	26.7786	54.6576
ENSMUSG00000069565	Dazap1	23.7057	19.7759	20.3437	17.6451	17.469	19.0086	14.3337	17.4452	20.541
ENSMUSG00000021054	Sgpp1	23.703	26.3961	26.381	29.8218	34.5297	44.2636	34.8456	39.9315	46.7568
ENSMUSG00000068290	Ddrgk1	23.692	22.5521	24.3693	21.3008	21.6894	24.8528	17.3417	23.1927	32.3755
ENSMUSG00000047843	Bri3	23.689	25.4468	22.8775	18.4309	20.3902	18.3283	15.7063	17.4146	25.2095
ENSMUSG00000094090	Gm8494	23.6856	21.6457	19.486	19.1732	22.5723	22.1058	16.4389	20.0446	24.1434
ENSMUSG00000020456	Ogdh	23.6842	20.1676	19.9185	21.7352	23.0254	24.9311	17.7612	22.4358	22.7037
ENSMUSG00000025877	Hk3	23.668	16.9909	14.9249	12.8616	11.6664	15.4635	7.40003	13.7369	14.124
ENSMUSG00000019087	Atp6ap1	23.6451	24.8727	23.2591	21.5638	22.0509	24.5816	16.6038	21.0487	20.1855
ENSMUSG00000025612	Bach1	23.6254	22.2388	23.0221	17.3036	16.1168	14.5522	12.1215	13.4733	13.1072
ENSMUSG00000034932	Mrpl54	23.6151	18.7956	18.0521	13.0542	11.6501	10.8501	12.8498	12.2594	17.3588
ENSMUSG00000026385	Dbi	23.5423	25.9566	28.7001	11.6811	14.1366	10.702	10.2757	13.4879	15.9506
ENSMUSG00000040430	Pitpnc1	23.54	21.1528	19.3514	24.9803	28.052	31.047	19.9586	29.5961	23.6316
ENSMUSG00000036931	Nfkbid	23.5342	22.4656	33.5186	22.945	26.4174	31.1339	32.4656	27.9884	37.8836
ENSMUSG00000020430	Pes1	23.529	20.3452	19.4399	18.1555	16.4358	17.9915	14.262	17.7322	20.826
ENSMUSG00000019210	Atp6v1e1	23.5242	20.3994	20.2448	14.0079	15.9652	13.7119	13.1728	14.6022	20.4017
ENSMUSG00000083678	Gm12989	23.5092	17.3256	19.3754	14.399	11.5666	14.7939	13.5881	14.6157	20.1552
ENSMUSG00000015575	Atp6v0e	23.5056	20.4878	16.5286	18.3641	15.6103	16.0327	15.3332	14.3944	17.546
ENSMUSG00000023272	Creld2	23.502	20.714	19.7716	21.9626	31.0347	23.9119	13.8418	15.1246	22.5442
ENSMUSG00000037503	Fam168b	23.4889	22.2099	21.0344	20.2743	20.6118	22.4772	14.2609	18.2769	19.0955
ENSMUSG00000004849	Ap1s1	23.4842	18.93	15.8635	15.1443	14.9957	14.8619	11.6368	14.6784	16.8698
ENSMUSG00000000326	Comt	23.4748	21.7924	28.9992	11.7099	14.5039	14.2205	10.6246	14.6912	13.7388
ENSMUSG00000029518	Rab35	23.461	24.269	22.4267	24.2914	21.5491	24.9673	18.8952	22.3651	26.7869
ENSMUSG00000032431	Crtap	23.4445	21.2142	16.5337	34.4017	37.2206	35.4818	24.9351	34.6132	39.7805
ENSMUSG00000031875	Cmtm3	23.4121	20.7261	20.7141	29.1724	28.6631	33.1463	20.1935	25.202	33.7789
ENSMUSG00000070348	Ccnd1	23.4103	21.4088	22.5093	38.659	34.076	34.7957	21.0425	37.0309	36.3031
ENSMUSG00000037993	Dhx38	23.3822	18.8237	21.0776	19.1617	16.8237	21.014	15.599	16.3796	17.6078
ENSMUSG00000028447	Dctn3	23.3738	17.5193	18.87	18.4604	17.4977	17.4221	16.0888	18.18	25.5338
ENSMUSG00000071654	Uqcc3	23.3721	21.1453	21.8611	17.2769	20.2397	19.0862	19.2226	22.3425	31.4051
ENSMUSG00000028668	Eloa	23.3681	17.6365	19.5484	17.4313	14.7789	15.6806	12.9908	16.2272	16.6092
ENSMUSG00000022956	Atp5o	23.3483	23.3888	21.4044	19.0409	22.9138	20.0885	20.7459	19.6112	27.0859
ENSMUSG00000071451	Psmg4	23.3424	19.3739	17.982	11.818	12.091	13.7381	12.4186	13.3402	18.9357
ENSMUSG00000024712	Rfk	23.3415	24.1757	28.5226	47.8714	48.908	55.54	43.0129	45.764	45.7821
ENSMUSG00000028270	Gbp2	23.3215	29.9078	27.6781	32.1413	27.74	23.9417	18.3333	21.0371	31.2584
ENSMUSG00000028936	Rpl22	23.3203	23.936	21.3046	17.4036	19.3103	20.2998	18.6459	23.3961	25.0867
ENSMUSG00000003435	Supt5	23.2913	22.6471	20.2271	22.2573	22.2344	23.9745	18.959	21.6936	23.2669
ENSMUSG00000062421	Arf2	23.2828	22.0714	18.8722	22.2265	22.2577	14.461	17.4553	20.8978	25.0467
ENSMUSG00000005469	Prkaca	23.2696	21.7593	21.6753	25.6931	28.38	26.6881	19.7457	24.1214	27.2384
ENSMUSG00000026029	Casp8	23.2652	23.5583	23.7176	24.9626	27.162	26.0582	18.9147	22.5336	25.9179
ENSMUSG00000001056	Nhp2	23.2295	15.7871	14.4901	10.2282	10.8031	10.0575	9.24814	10.5625	14.1957
ENSMUSG00000059734	Ndufs8	23.2182	18.6439	16.8458	15.8354	14.9793	14.4191	14.342	19.9951	22.1941
ENSMUSG00000029265	Dr1	23.2096	19.355	17.9003	16.5791	16.687	16.8072	12.9614	15.6989	16.8059
ENSMUSG00000046034	Otulin	23.1909	19.0338	20.1595	13.3941	15.2899	14.5483	16.1705	17.7831	25.576
ENSMUSG00000040725	Hnrnpul1	23.1839	20.455	20.1032	18.2795	18.8204	22.8086	15.1447	18.2505	17.9398
ENSMUSG00000095571	Ighv5-17	23.1688	24.2545	37.0952	5.42017	7.394	6.948	29.3811	11.4421	24.7496
ENSMUSG00000030435	U2af2	23.158	18.4084	21.9172	22.6285	18.4978	18.2034	13.5916	19.6259	18.8743
ENSMUSG00000006024	Napa	23.1575	19.9357	19.2427	16.0727	16.5066	17.5813	14.3589	16.2484	21.7156
ENSMUSG00000020709	Adap2	23.131	22.3038	18.1413	14.5379	17.0259	24.4487	7.31019	15.3258	12.2911
ENSMUSG00000062397	Zfp706	23.13	21.4949	21.5941	19.6911	19.8374	18.4876	14.451	17.5076	21.1765
ENSMUSG00000061848	Gm5805	23.1209	21.2709	14.9642	21.1076	20.0873	27.9505	24.6576	17.5019	34.5613
ENSMUSG00000029771	Irf5	23.1206	19.9786	17.8325	24.798	21.7334	21.2308	11.7744	17.4593	16.516
ENSMUSG00000030930	Chst15	23.1167	24.705	25.4348	44.5297	48.0178	54.4036	35.1791	49.9068	50.4251
ENSMUSG00000049625	Tifab	23.1124	20.9057	14.8766	12.6268	8.81669	8.80329	7.22199	8.92179	8.44984
ENSMUSG00000041133	Smc1a	23.11	19.0046	17.8437	19.0888	18.0286	20.3641	14.5971	17.6234	18.6178
ENSMUSG00000002052	Supt6	23.0938	20.2812	18.8893	19.566	17.9771	21.5778	13.6533	17.2901	16.2822
ENSMUSG00000006998	Psmd2	23.0879	20.5156	20.0219	20.3774	18.1302	18.3389	14.3559	18.5978	18.6265
ENSMUSG00000001383	Zmat2	23.0619	18.0973	19.7731	14.6452	15.3796	14.8556	13.5756	14.5269	19.7701
ENSMUSG00000019916	P4ha1	23.0555	23.7784	14.307	15.3181	19.4554	16.2647	7.01899	10.4562	10.4102
ENSMUSG00000003037	Rab8a	23.0367	19.5835	23.5266	18.1451	17.2779	18.3587	17.7519	17.5276	23.7271
ENSMUSG00000002332	Dhrs1	22.9929	21.931	22.2497	12.5117	13.0847	15.1685	8.51172	12.8832	15.8903
ENSMUSG00000022438	Parvb	22.9899	20.2915	19.8066	20.7038	24.537	27.3911	14.5855	21.6383	18.9598
ENSMUSG00000022951	Rcan1	22.9852	5.53059	14.3184	3.51374	11.9003	12.3746	9.25608	10.9472	11.5245
ENSMUSG00000027556	Car1	22.9785	7.51611	11.6373	0.399194	0.544566	0.0601908	0.192546	0.351114	0.197642
ENSMUSG00000025651	Uqcrc1	22.975	20.1968	20.1657	16.8615	19.6989	20.2431	15.5857	17.6556	23.1701
ENSMUSG00000095687	Rnaset2a	22.9678	19.7579	19.7982	19.3743	20.086	20.762	16.2053	21.9831	30.1355
ENSMUSG00000027366	Sppl2a	22.9672	21.1927	18.0205	16.0327	14.6759	15.879	10.4515	13.5032	12.9062
ENSMUSG00000031987	Egln1	22.9549	18.1525	17.4387	20.626	22.0882	23.9491	16.6807	22.1703	23.5719
ENSMUSG00000030147	Clec4b1	22.9046	20.3217	15.3488	5.41121	5.75545	2.75614	1.23556	2.30515	2.95937
ENSMUSG00000019122	Ccl9	22.8657	14.3956	13.2546	15.6653	16.5784	12.7196	9.18309	5.29195	10.3979
ENSMUSG00000033059	Pygb	22.8625	18.458	17.7153	15.1692	16.9453	19.1729	12.7155	17.0468	17.9867
ENSMUSG00000029328	Hnrnpdl	22.8338	19.5619	21.4798	19.7498	16.0627	18.2515	18.9056	20.831	28.6463
ENSMUSG00000054604	Cggbp1	22.8247	22.9368	20.4484	28.3335	23.2035	24.4005	18.2624	23.0139	23.7689
ENSMUSG00000039899	Fgl2	22.809	34.1031	37.2389	26.0037	20.1974	20.5377	24.718	24.4841	31.8972
ENSMUSG00000022125	Cln5	22.7928	19.8427	19.1279	15.5133	15.4979	15.6896	12.0952	13.1868	13.6704
ENSMUSG00000050029	Rap2c	22.7814	22.2897	20.7045	18.6723	16.2154	18.179	13.2844	15.1419	18.6174
ENSMUSG00000059070	Rpl18	22.7667	20.771	22.7875	17.2781	16.8627	18.2611	20.5485	18.7124	28.1298
ENSMUSG00000027878	Notch2	22.7658	19.0551	20.3319	14.1408	12.5084	16.294	11.2587	12.5852	10.2605
ENSMUSG00000033335	Dnm2	22.7139	20.5627	21.0913	21.3019	21.1643	24.834	18.9408	23.3973	24.8686
ENSMUSG00000060147	Serpinb6a	22.7027	22.8431	14.3141	15.6621	15.1616	17.166	11.3971	14.9758	19.457
ENSMUSG00000117924	Tmem223	22.693	17.2621	23.0747	29.2722	25.4334	27.145	24.806	30.4601	37.1339
ENSMUSG00000022528	Hes1	22.6763	20.8302	14.5002	15.3314	22.4968	23.9458	15.6655	20.7815	37.6053
ENSMUSG00000032301	Psma4	22.6696	19.2084	19.2501	17.9496	16.9172	15.834	13.4638	15.9208	19.9097
ENSMUSG00000036867	Smad6	22.6351	23.6363	20.7185	50.1091	56.0189	63.453	36.9649	51.0552	51.5294
ENSMUSG00000030681	Mvp	22.634	19.291	20.4261	19.1675	18.1305	18.9591	15.219	19.5262	21.3774
ENSMUSG00000030036	Mogs	22.6293	15.5343	14.3851	13.9417	12.4417	13.0292	9.79599	12.2258	13.0563
ENSMUSG00000071662	Polr2g	22.6266	20.0198	17.8969	14.3037	14.0867	11.1981	11.2938	12.8065	17.6446
ENSMUSG00000032199	Polr2m	22.6244	20.681	20.4013	21.1344	22.3226	22.68	17.8939	21.6028	27.7527
ENSMUSG00000040007	Bahd1	22.6067	19.5356	18.6776	18.6445	16.9581	19.0741	10.8113	15.5272	15.2336
ENSMUSG00000042333	Tnfrsf14	22.5774	19.3713	17.4124	10.8565	6.73702	7.91336	3.26664	6.42983	4.59892
ENSMUSG00000045216	Hs6st1	22.5752	17.2298	17.2353	12.3655	15.3367	19.2523	8.34356	14.8097	12.6365
ENSMUSG00000030409	Dmpk	22.5582	18.4959	12.5515	10.8382	10.9066	15.2096	7.76959	15.5531	12.2851
ENSMUSG00000032218	Ccnb2	22.553	8.03024	12.2849	4.30148	3.8352	5.08146	3.35921	4.49819	5.12722
ENSMUSG00000026112	Coa5	22.5361	21.1937	20.7211	17.1848	16.8075	18.1649	12.0777	15.9943	17.3184
ENSMUSG00000043192	Gpi-ps	22.5292	15.0137	15.6569	12.2636	13.9821	17.223	18.5206	17.5288	20.2823
ENSMUSG00000028332	Hemgn	22.4983	5.32952	18.5716	0.255562	0.111086	0.0626385	0.0190723	0.0243532	0
ENSMUSG00000005103	Wdr1	22.4916	19.9798	17.9338	18.4216	18.0972	15.266	12.3732	17.0481	17.5991
ENSMUSG00000003348	Mob3a	22.4791	22.7051	24.141	18.7854	15.0229	17.272	16.2063	16.7687	19.7953
ENSMUSG00000027580	Helz2	22.4708	23.6548	18.0453	14.8285	15.3465	21.8526	8.59908	17.7303	10.319
ENSMUSG00000004054	Map3k11	22.4685	20.0478	24.6412	24.3593	22.5586	25.4829	17.5901	21.8166	20.2932
ENSMUSG00000037197	Rbm17	22.4642	20.1207	18.4894	16.918	18.568	19.7874	15.3455	20.4749	21.1006
ENSMUSG00000061540	Orm2	22.4466	8.60943	23.4547	0.435736	0.757599	0.996678	16.0046	2.3253	0.62333
ENSMUSG00000081660	Gm11787	22.4417	19.9463	16.2195	12.2223	12.638	15.1337	10.2763	13.7306	10.9264
ENSMUSG00000103735	Gm38317	22.4386	24.1358	15.2131	12.8	17.9744	14.96	5.88002	17.8262	15.6679
ENSMUSG00000001473	Tubb6	22.4372	15.4161	12.6973	9.02615	11.7257	9.11661	3.34377	4.65414	5.29398
ENSMUSG00000035621	Midn	22.4209	16.7441	19.682	19.3911	17.3395	19.6082	20.1633	19.9427	20.9397
ENSMUSG00000044434	Gm9791	22.407	20.0406	22.7058	10.7033	11.8221	11.9731	7.55747	10.943	7.29463
ENSMUSG00000030894	Tpp1	22.3751	22.0953	20.2501	25.4093	27.9945	31.2599	22.6857	27.9776	29.0755
ENSMUSG00000048878	Hexim1	22.3683	21.0884	21.0007	28.1998	26.1075	31.037	24.3088	28.102	32.6708
ENSMUSG00000081254	Gm12112	22.3641	19.7911	25.568	25.5849	23.1307	19.3471	17.0253	21.4541	20.6506
ENSMUSG00000024338	Psmb8	22.3549	25.074	25.6946	22.9079	19.7412	18.6437	19.4888	22.8958	26.5812
ENSMUSG00000027523	Gnas	22.3248	21.118	20.7637	21.9307	25.4535	25.6683	22.501	25.6851	33.0627
ENSMUSG00000025060	Slk	22.3231	20.3983	21.1342	24.9077	24.0671	26.0434	15.8745	19.7418	18.4682
ENSMUSG00000028825	Rhd	22.2911	6.10744	16.0557	0.418127	0.167771	0.126125	0.144069	0.110341	0.034515
ENSMUSG00000063576	Klhdc3	22.2877	19.3574	17.9819	17.5618	18.2422	18.4695	14.3317	16.3373	19.1271
ENSMUSG00000093989	Rnasek	22.2503	19.6868	18.6331	23.561	25.768	11.6057	13.2483	14.7075	17.9757
ENSMUSG00000002103	Acp2	22.2438	18.4187	14.534	8.69473	8.11531	8.98143	4.62181	7.54427	7.05089
ENSMUSG00000066684	Pilrb1	22.2005	16.5515	13.5941	7.57605	6.16779	6.11481	5.50696	9.96547	9.05842
ENSMUSG00000029366	Dck	22.1981	15.5521	18.0987	13.5048	12.4304	13.1248	9.78143	10.9665	12.3028
ENSMUSG00000095642	Ighv14-3	22.196	7.27736	10.2038	6.63024	2.64884	4.83991	7.9612	5.64577	7.56681
ENSMUSG00000052459	Atp6v1a	22.1833	19.1586	16.4219	16.3907	15.6919	15.5801	10.0888	12.3177	11.8192
ENSMUSG00000035283	Adrb1	22.1815	18.8783	15.0427	3.36481	6.44077	8.3099	2.32645	5.67791	7.32446
ENSMUSG00000026021	Sumo1	22.1636	21.3389	20.8005	18.2105	16.5611	16.2904	14.8297	17.401	22.1996
ENSMUSG00000021281	Tnfaip2	22.1436	25.4484	26.0839	16.9485	15.8676	17.5308	12.2176	13.7908	18.2433
ENSMUSG00000032812	Arap1	22.1346	19.1475	16.3776	13.5015	11.4303	14.1636	9.08851	12.6949	12.4512
ENSMUSG00000011179	Odc1	22.122	12.0409	12.63	7.07155	8.41483	11.1294	3.41206	4.2622	6.72867
ENSMUSG00000031357	Syap1	22.1202	20.1499	21.1062	18.8778	20.596	19.9055	14.9518	19.1848	20.8786
ENSMUSG00000010797	Wnt2	22.1148	40.7394	45.0344	77.7783	104.622	104.454	60.1698	79.7461	81.2962
ENSMUSG00000023942	Slc29a1	22.1137	23.1037	23.2803	36.064	46.6296	42.6754	29.6772	37.9589	43.8771
ENSMUSG00000022228	Zscan26	22.1099	24.4955	21.2535	23.1018	19.6778	11.1119	10.2225	21.6276	11.0614
ENSMUSG00000038539	Atf5	22.1055	17.4506	29.6218	6.16973	8.69692	4.17148	1.98397	6.47601	5.48166
ENSMUSG00000027288	Zfp106	22.0958	17.6054	15.8476	10.3149	11.0009	12.6581	7.06914	8.39375	8.47782
ENSMUSG00000022964	Tmem50b	22.0757	21.212	20.7448	22.899	23.7672	21.9947	17.5183	19.2647	23.5143
ENSMUSG00000081752	Sms-ps	22.0725	22.389	16.9265	13.5988	13.1726	11.3257	10.4872	14.0883	17.1661
ENSMUSG00000071655	Ubxn1	22.0475	20.9035	21.4163	17.1615	18.5285	18.784	16.7437	19.0852	26.8201
ENSMUSG00000070427	Il18bp	22.0449	20.3475	12.5785	11.5451	12.0804	16.23	7.51086	13.2689	14.6878
ENSMUSG00000021218	Gdi2	22.0364	19.9983	14.9624	14.6399	14.8363	19.9721	15.8238	14.074	15.5912
ENSMUSG00000020788	Atp2a3	22.023	18.6661	23.8162	23.2867	20.2578	25.834	25.4219	27.2455	27.7089
ENSMUSG00000022451	Twf1	22.0202	22.2587	19.9656	21.6711	20.4442	20.9447	15.9846	19.0285	21.3665
ENSMUSG00000042650	Alkbh5	22.0187	21.7044	19.0765	19.9033	18.8907	19.5914	13.5429	16.3509	17.2946
ENSMUSG00000003484	Cyp4f18	22.0184	16.8043	25.8582	21.6379	24.0058	28.0871	26.7284	22.818	36.6112
ENSMUSG00000024789	Jak2	22.0062	21.8313	24.0705	23.0498	21.1862	25.2349	15.8719	20.1325	24.2572
ENSMUSG00000002844	Adprh	21.9837	19.7939	19.2624	18.8109	17.7822	18.8202	16.749	17.9925	22.5937
ENSMUSG00000033174	Mgll	21.9476	26.221	25.3002	37.6573	44.9031	50.7299	23.9594	32.6158	31.4077
ENSMUSG00000020101	Vsir	21.9437	14.1866	28.9	36.3065	23.7596	15.1301	22.5265	11.9469	20.0751
ENSMUSG00000081400	Gm13680	21.9371	21.5803	24.8747	16.9642	18.2888	22.1953	21.4273	23.6183	27.8691
ENSMUSG00000023170	Gps2	21.9288	19.1001	18.9128	17.4895	16.8939	18.8219	17.436	19.4466	24.9772
ENSMUSG00000031513	Leprotl1	21.9175	20.3431	20.3356	18.5342	15.9895	15.715	15.692	16.4538	23.008
ENSMUSG00000044408	Sptssa	21.8981	21.7549	19.6322	19.0879	22.8625	19.3293	15.0388	16.9631	21.6122
ENSMUSG00000019471	Cdc37	21.8632	19.7382	18.6825	19.0122	18.7859	19.608	15.0961	18.5583	23.0465
ENSMUSG00000022462	Slc38a2	21.8362	23.5974	22.8245	37.2285	31.9307	33.6817	26.5177	29.4063	29.0905
ENSMUSG00000023349	Clec4n	21.8313	20.7265	13.4204	10.6714	12.9837	12.4312	5.17236	8.48541	8.19025
ENSMUSG00000110195	Pde2a	21.8215	26.9857	28.0293	38.8376	79.862	93.8195	55.2167	73.111	66.3642
ENSMUSG00000031176	Dynlt3	21.7967	22.302	20.991	19.2325	21.1762	22.029	15.3329	20.5531	22.5746
ENSMUSG00000022673	Mcm4	21.7766	13.0145	12.3079	10.1614	8.71392	8.03721	8.24865	8.8626	9.99868
ENSMUSG00000031196	F8	21.7729	29.9914	28.906	73.9777	71.5115	81.5425	43.5398	57.6481	47.0836
ENSMUSG00000030298	Sec13	21.7683	19.1131	19.9231	16.964	19.5253	18.0979	13.5449	17.8726	19.1792
ENSMUSG00000024854	Pold4	21.7547	20.9873	19.1332	13.2007	10.8745	14.4672	12.7638	13.1834	18.8412
ENSMUSG00000052456	Asna1	21.7395	19.3932	19.2479	16.7968	18.6481	19.0905	14.8417	18.6605	20.6474
ENSMUSG00000023845	Lnpep	21.7223	20.1404	17.5046	15.7137	13.8935	14.409	8.15634	11.8429	9.26926
[truncated: 53,488 more rows]

## Sheet: FIGURE5
p__Proteobacteria	Dll4	Kdr	Flt4	Nrp1	Nrarp	Eng	Ephb4	Tek	Tie1	Ramp2	Gpr4	Gpr182	Ccl3	Ccl6	Ccl4	Ccr1	Ccr5	Cxcr2	Cxcl1	Cxcl2	Cxcl13
2.94611	2.45217	3.29504	2.96771	2.60177	2.03651	3.31595	2.52328	2.6813	2.91592	2.47613	2.02896	3.30484	2.65344	2.82206	2.51043	2.25683	1.78314	2.11912	0.507026	2.58447	2.46277
3.27564	2.587	3.42558	3.11373	2.74792	2.19808	3.39704	2.70288	2.79343	3.04596	2.47652	2.13781	3.34125	2.57374	2.80262	2.4156	1.85607	1.94016	1.58546	0.937553	2.18374	2.48513
3.56049	2.53302	3.40235	3.05706	2.59715	2.21343	3.4265	2.69308	2.77611	3.10266	2.59717	2.1694	3.3184	2.86842	2.91211	2.70644	2.09582	1.89609	1.89321	0.9928	2.44608	2.59003
2.91514	2.57265	3.3581	3.10531	2.73229	2.35548	3.39436	2.6458	2.83974	3.02187	2.54078	2.19597	3.35852	2.81066	2.72331	2.57629	1.86045	1.83163	1.45544	1.0399	2.34473	1.92016
2.93194	2.48019	3.3435	3.12213	2.6683	2.23762	3.45968	2.69086	2.85348	3.04275	2.54422	2.24205	3.32551	2.79782	2.75437	2.54139	1.93769	1.84194	1.53724	1.17523	2.46537	1.78361
2.90336	2.50298	3.44067	3.30956	2.77646	2.41472	3.49574	2.76296	2.86286	3.1135	2.584	2.2868	3.39557	2.69887	2.79482	2.4712	1.82857	1.91444	1.52677	1.17737	2.34372	2.09267
4.05974	2.20186	2.793	2.77813	2.15624	1.63836	2.74614	2.16363	2.20695	2.56899	2.0208	1.74225	2.87122	3.14925	3.26498	3.09691	2.14706	2.05083	2.0204	1.35025	2.62378	3.13018
4.18645	2.12361	2.92314	2.77632	2.33501	1.61442	2.85188	2.24449	2.44149	2.69809	2.12905	1.70591	2.94602	3.01822	3.17507	3.05301	1.98988	2.09058	1.8328	1.29423	2.50797	2.79047
4.22602	2.10393	2.96853	2.84029	2.34423	1.983	2.94656	2.27903	2.39408	2.64847	2.14845	1.67899	2.94103	3.08134	3.02637	3.01992	2.40763	2.00361	2.35942	1.81546	2.96971	2.90756
S24-7	Dll4	Kdr	Flt4	Nrp1	Nrarp	Eng	Ephb4	Tek	Tie1	Ramp2	Gpr4	Gpr182	Ccl3	Ccl6	Ccl4	Ccr1	Ccr5	Cxcr2	Cxcl1	Cxcl2	Cxcl13	Il10	Il1b	Il12b	Mpo	Tlr13	Tlr4	Tlr8	Cd14	S100a8	S100a9	Trem3	Trem1
4.54267	2.45217	3.29504	2.96771	2.60177	2.03651	3.31595	2.52328	2.6813	2.91592	2.47613	2.02896	3.30484	2.65344	2.82206	2.51043	2.25683	1.78314	2.11912	0.507026	2.58447	2.46277	0.761438	3.13891	0.032063	1.54246	1.97643	1.57774	1.17732	2.5989	3.54448	3.64822	2.00408	2.09356
4.68332	2.587	3.42558	3.11373	2.74792	2.19808	3.39704	2.70288	2.79343	3.04596	2.47652	2.13781	3.34125	2.57374	2.80262	2.4156	1.85607	1.94016	1.58546	0.937553	2.18374	2.48513	0.691372	2.99877	0.359937	0.911366	1.92439	0.942534	1.27581	2.49012	2.95646	3.1498	1.62416	1.79728
4.63406	2.53302	3.40235	3.05706	2.59715	2.21343	3.4265	2.69308	2.77611	3.10266	2.59717	2.1694	3.3184	2.86842	2.91211	2.70644	2.09582	1.89609	1.89321	0.9928	2.44608	2.59003	1.00606	3.27333	0.693939	1.03281	1.94731	1.52852	0.995468	2.64575	3.18411	3.48047	1.94188	2.08934
4.18893	2.57265	3.3581	3.10531	2.73229	2.35548	3.39436	2.6458	2.83974	3.02187	2.54078	2.19597	3.35852	2.81066	2.72331	2.57629	1.86045	1.83163	1.45544	1.0399	2.34473	1.92016	1.21292	2.87507	1.00927	1.10921	1.99599	0.924845	1.5224	2.27311	2.81203	2.88566	1.79442	1.65363
4.24008	2.48019	3.3435	3.12213	2.6683	2.23762	3.45968	2.69086	2.85348	3.04275	2.54422	2.24205	3.32551	2.79782	2.75437	2.54139	1.93769	1.84194	1.53724	1.17523	2.46537	1.78361	0.952522	2.84448	0.825204	0.97826	1.99601	0.709728	1.50348	2.31669	2.90898	3.15091	1.78841	1.6775
4.32124	2.50298	3.44067	3.30956	2.77646	2.41472	3.49574	2.76296	2.86286	3.1135	2.584	2.2868	3.39557	2.69887	2.79482	2.4712	1.82857	1.91444	1.52677	1.17737	2.34372	2.09267	0.903218	2.83969	0.798193	0.791537	2.06473	1.11598	1.53483	2.47514	2.75005	3.03129	1.57687	1.81622
2.91448	2.20186	2.793	2.77813	2.15624	1.63836	2.74614	2.16363	2.20695	2.56899	2.0208	1.74225	2.87122	3.14925	3.26498	3.09691	2.14706	2.05083	2.0204	1.35025	2.62378	3.13018	2.3071	3.27462	1.60567	2.94265	2.37654	1.06524	2.05174	2.94205	4.11489	4.27731	2.45209	2.10962
2.96151	2.12361	2.92314	2.77632	2.33501	1.61442	2.85188	2.24449	2.44149	2.69809	2.12905	1.70591	2.94602	3.01822	3.17507	3.05301	1.98988	2.09058	1.8328	1.29423	2.50797	2.79047	2.15645	3.22985	1.54626	2.00862	2.32811	1.20401	1.97593	2.67533	3.53193	3.71922	2.07222	1.84619
2.83671	2.10393	2.96853	2.84029	2.34423	1.983	2.94656	2.27903	2.39408	2.64847	2.14845	1.67899	2.94103	3.08134	3.02637	3.01992	2.40763	2.00361	2.35942	1.81546	2.96971	2.90756	2.01595	3.38096	1.44649	1.80015	2.34882	1.72586	1.86189	2.96222	4.04986	4.2153	2.11133	2.36794
Bacteroides	Dll4	Kdr	Flt4	Nrp1	Nrarp	Eng	Ephb4	Tek	Tie1	Ramp2	Gpr4	Gpr182	Ccl3	Ccl6	Ccl4	Ccr1	Ccr5	Cxcr2	Cxcl1	Cxcl2	Cxcl13	Il10	Il1b	Il12b	Mpo	Tlr13	Tlr4	Tlr8	Cd14	S100a8	S100a9	Trem3	Trem1
1.87016	2.45217	3.29504	2.96771	2.60177	2.03651	3.31595	2.52328	2.6813	2.91592	2.47613	2.02896	3.30484	2.65344	2.82206	2.51043	2.25683	1.78314	2.11912	0.507026	2.58447	2.46277	0.761438	3.13891	0.032063	1.54246	1.97643	1.57774	1.17732	2.5989	3.54448	3.64822	2.00408	2.09356
1.57361	2.587	3.42558	3.11373	2.74792	2.19808	3.39704	2.70288	2.79343	3.04596	2.47652	2.13781	3.34125	2.57374	2.80262	2.4156	1.85607	1.94016	1.58546	0.937553	2.18374	2.48513	0.691372	2.99877	0.359937	0.911366	1.92439	0.942534	1.27581	2.49012	2.95646	3.1498	1.62416	1.79728
1.79519	2.53302	3.40235	3.05706	2.59715	2.21343	3.4265	2.69308	2.77611	3.10266	2.59717	2.1694	3.3184	2.86842	2.91211	2.70644	2.09582	1.89609	1.89321	0.9928	2.44608	2.59003	1.00606	3.27333	0.693939	1.03281	1.94731	1.52852	0.995468	2.64575	3.18411	3.48047	1.94188	2.08934
1.81213	2.57265	3.3581	3.10531	2.73229	2.35548	3.39436	2.6458	2.83974	3.02187	2.54078	2.19597	3.35852	2.81066	2.72331	2.57629	1.86045	1.83163	1.45544	1.0399	2.34473	1.92016	1.21292	2.87507	1.00927	1.10921	1.99599	0.924845	1.5224	2.27311	2.81203	2.88566	1.79442	1.65363
1.62207	2.48019	3.3435	3.12213	2.6683	2.23762	3.45968	2.69086	2.85348	3.04275	2.54422	2.24205	3.32551	2.79782	2.75437	2.54139	1.93769	1.84194	1.53724	1.17523	2.46537	1.78361	0.952522	2.84448	0.825204	0.97826	1.99601	0.709728	1.50348	2.31669	2.90898	3.15091	1.78841	1.6775
1.77039	2.50298	3.44067	3.30956	2.77646	2.41472	3.49574	2.76296	2.86286	3.1135	2.584	2.2868	3.39557	2.69887	2.79482	2.4712	1.82857	1.91444	1.52677	1.17737	2.34372	2.09267	0.903218	2.83969	0.798193	0.791537	2.06473	1.11598	1.53483	2.47514	2.75005	3.03129	1.57687	1.81622
4.39514	2.20186	2.793	2.77813	2.15624	1.63836	2.74614	2.16363	2.20695	2.56899	2.0208	1.74225	2.87122	3.14925	3.26498	3.09691	2.14706	2.05083	2.0204	1.35025	2.62378	3.13018	2.3071	3.27462	1.60567	2.94265	2.37654	1.06524	2.05174	2.94205	4.11489	4.27731	2.45209	2.10962
4.35588	2.12361	2.92314	2.77632	2.33501	1.61442	2.85188	2.24449	2.44149	2.69809	2.12905	1.70591	2.94602	3.01822	3.17507	3.05301	1.98988	2.09058	1.8328	1.29423	2.50797	2.79047	2.15645	3.22985	1.54626	2.00862	2.32811	1.20401	1.97593	2.67533	3.53193	3.71922	2.07222	1.84619
4.51628	2.10393	2.96853	2.84029	2.34423	1.983	2.94656	2.27903	2.39408	2.64847	2.14845	1.67899	2.94103	3.08134	3.02637	3.01992	2.40763	2.00361	2.35942	1.81546	2.96971	2.90756	2.01595	3.38096	1.44649	1.80015	2.34882	1.72586	1.86189	2.96222	4.04986	4.2153	2.11133	2.36794
CD31(mRNA)					DLL4(mRNA)
CHOW	HF	DSS+HF			CHOW	HF	DSS+HF
0.9	1	0.9			1.5	0.5	0.2
1.8	2.1	0.4			1.9	1.2	0.3
0.3	1.9	0.4			0.5	0.7	0.2
1.5	2.1	0.8			0.8	1.2	0.3
0.5	1.8	0.4			0.3	0.9	0.3
f__S24-7	TLR4			p__Proteobacteria	TLR4			g__Bacteroides	TLR4
4.48236	1.34989			2.94611	1.34989			1.80986	1.34989
4.3175	0.707063			3.27564	0.707063			1.2078	0.707063
4.40984	0.943043			3.56049	0.943043			1.57098	0.943043
3.97581	1.621			2.91514	1.621			1.599	1.621
3.97712	1.14898			2.74983	1.14898			1.76595	1.14898
4.27492	1.71583			2.9942	1.71583			1.7751	1.71583
2.99367	2.1304			4.05974	2.1304			4.47434	2.1304
3.04276	2.05774			4.18645	2.05774			4.43712	2.05774
3.08552	2.64147			4.04118	2.64147			4.55087	2.64147
2.9327	3.18307			4.22602	3.18307			4.61228	3.18307
f__S24-7	GPR43			g__Bacteroides	GPR43			p__Bacteroidetes_unclassified	GPR43
4.48236	1.00271			1.80986	1.00271			3.81401	1.00271
4.3175	0.997292			1.2078	0.997292			3.95046	0.997292
3.97581	0.51635			1.599	0.51635			3.65088	0.51635
3.97712	0.315516			1.76595	0.315516			3.49612	0.315516
4.27492	0.300221			1.7751	0.300221			3.97678	0.300221
4.12683	0.565959			1.50883	0.565959			3.70217	0.565959
4.3349	0.451486			1.78405	0.451486			3.59737	0.451486
2.99367	0.228777			4.47434	0.228777			0.938952	0.228777
2.16204	0.173166			4.29144	0.173166			0.093854	0.173166
3.04276	0.104914			4.43712	0.104914			1.13525	0.104914
3.08552	0.122617			4.55087	0.122617			0.394884	0.122617
2.9327	0.149359			4.61228	0.149359			1.09385	0.149359
f__S24-7	GPR109A			g__Bacteroides	GPR43			p__Bacteroidetes_unclassified	GPR43
4.48236	0.7673			1.80986	0.7673			3.81401	0.7673
4.3175	1.2327			1.2078	1.2327			3.95046	1.2327
3.97581	0.47713			1.599	0.47713			3.65088	0.47713
3.97712	0.616934			1.76595	0.616934			3.49612	0.616934
4.27492	0.510332			1.7751	0.510332			3.97678	0.510332
4.12683	0.560417			1.50883	0.560417			3.70217	0.560417
4.3349	0.682022			1.78405	0.682022			3.59737	0.682022
2.99367	0.476242			4.47434	0.476242			0.938952	0.476242
2.16204	0.242898			4.29144	0.242898			0.093854	0.242898
3.04276	0.301246			4.43712	0.301246			1.13525	0.301246
3.08552	0.383956			4.55087	0.383956			0.394884	0.383956
2.9327	0.393633			4.61228	0.393633			1.09385	0.393633
AST	f__S24-7
95.383	30.3643
113.462	20.7733
77.103	25.6948
149.846	9.4582
182.231	9.48675
135.027	18.8332
112.027	13.3917
168.979	21.6223
209.514	0.66406
161.572	1.5863
250.863	0.98554
111.465	0.145224
